# Supplementary material for: Transcriptomic and lipidomic analysis of an EPA-containing Nannochloropsis sp. PJ12 in response to nitrogen deprivation
Source: Sci Rep. 2019 Mar 14;9:4540. doi: 10.1038/s41598-019-41169-2 (PMC6418175; doi:10.1038/s41598-019-41169-2)
Supplement: Supplementary file 2 — Sup_Table [file 41598_2019_41169_MOESM2_ESM.xlsx]

## Sheet: Sup_TableS1
Supplemental Table S1. Transcriptomic profiles of PJ12 cells under ND and NR condition
Note: a, EST ID; b, Hest-hit ID; c, EST length in basepairs; d-I, level of ESTs in TPM under ND and NR conditions in triplicate; j, fold-change ND/NR in log2 scale; k, p-value based on RSEM and EdgeR;
l, significantly changed EST at a contion of level change > 4-fold, p-value < 0.01; m, description based on annotation of best-hit; n, KEGG othorlog; o, EC number; p-r, name, class, and type of KEGG pathways,
s, Best-hit in arabidopsis; t, Defline of Arabidopsis; u, Best-hit in Chlamy; v, Defline of Chlamy.
EST-ID	BH-ID	EST_len	Level_ND_TPM_1	Level_ND_TPM_2	Level_ND_TPM_3	Level_NR_TPM_1	Level_NR_TPM_2	Level_NR_TPM_3	FC_N/R_log2	P-value	Sig_F4-P0.01	Description	KO	EC#	KEGG Pathway	Pathway_Class	Pathway_Type	BH_arabi	Arabi-Defline	BH_chlamy	Chlamy-Defline
DN51504_c0_g1_i1	MspRCC299_92581	1026	0.35	0.36	0.53	19.23	31	30.66	-6.02755	0.00235996	1							AT2G36660.1	poly(A) binding protein 7	Cre01.g032300.t1.2	G-strand telomere binding protein
DN29711_c0_g1_i1	Vocar.0020s0037.1.p	1402	1.47	1.26	1.62	58.85	61.12	63.84	-5.40106	2.04176e-06	1			5.3.3.2				AT1G79690.1	nudix hydrolase homolog 3	Cre08.g366050.t1.2
DN1975_c0_g1_i1	MpuCCMP1545_143994	1328	0.26	0.13	0.33	1.11	7.82	8.49	-4.5966	0.0775152	0		K11498	3.6.4.4				AT3G10180.1	P-loop containing nucleoside triphosphate hydrolases superfamily protein	Cre13.g568450.t1.1
DN36560_c1_g1_i1	Cre02.g093650.t1.2	772	0.74	1.01	0.63	17.32	16.04	16.84	-4.39865	2.14216e-06	1							AT1G71500.1	Rieske (2Fe-2S) domain-containing protein
DN29507_c0_g1_i1	Cre17.g700950.t1.2	915	2.5	3.8	4.07	85.4	65.52	64.04	-4.37358	0.000589259	1	ferredoxin	K02639		00195 Photosynthesis	Energy metabolism	Metabolism	AT1G60950.1	2Fe-2S ferredoxin-like superfamily protein
DN18500_c1_g2_i1	Cre08.g367500.t1.1	1281	598.61	1140.18	1156.95	20612.9	17495.7	17372.1	-4.25998	8.31058e-05	1	light-harvesting complex I chlorophyll a/b binding protein 1	K08907		00196 Photosynthesis - antenna proteins	Energy metabolism	Metabolism	AT1G29930.1	chlorophyll A/B binding protein 1
DN3167_c0_g1_i1	Cre12.g507400.t1.2	1649	1.02	1.05	1.51	20.42	23.23	23.69	-4.23343	3.31191e-05	1	long-chain acyl-CoA synthetase	K01897	6.2.1.3	00061 Fatty acid biosynthesis |00071 Fatty acid degradation |02024 Quorum sensing |03320 PPAR signaling pathway |04146 Peroxisome |04216 Ferroptosis |04920 Adipocytokine signaling pathway	Lipid metabolism|Lipid metabolism|Cellular community - prokaryotes|Endocrine system|Transport and catabolism|Cell growth and death|Endocrine system	Metabolism|Metabolism|Cellular Processes|Organismal Systems|Cellular Processes|Cellular Processes|Organismal Systems	AT5G27600.1	long-chain acyl-CoA synthetase 7
DN44115_c0_g1_i1	Cre07.g325740.t1.1	1070	2.33	3.5	3.3	42.95	58.02	66.17	-4.1943	0.00150606	1		K14640					AT3G26570.1	phosphate transporter 2;1
DN31037_c0_g1_i1	Cre02.g103450.t1.1	1135	2.87	2.15	2.3	27.76	42.25	42.86	-3.94667	0.0020539	1							AT2G02820.2	myb domain protein 88
DN18500_c1_g2_i2	Cre08.g367500.t1.1	1141	367.46	756.71	757.23	9359.35	9632.66	9440.64	-3.91767	5.35448e-07	1	light-harvesting complex I chlorophyll a/b binding protein 1	K08907		00196 Photosynthesis - antenna proteins	Energy metabolism	Metabolism	AT1G29930.1	chlorophyll A/B binding protein 1
DN980_c0_g1_i1	CsuC169_26804	1041	0.52	0.35	0.26	1.72	7.81	6.98	-3.86895	0.0548567	0							AT4G36960.1	RNA-binding (RRM/RBD/RNP motifs) family protein	Cre16.g662702.t1.1
DN12690_c0_g1_i3	Cre07.g353950.t1.1	1148	0.38	0.47	0.7	3.3	8.6	10.34	-3.84282	0.031249	0	exonuclease 1	K10746	3.1.11.1|3.1.-.-	03430 Mismatch repair	Replication and repair	Genetic Information Processing	AT1G29630.2	5\'-3\' exonuclease family protein
DN36514_c0_g1_i1	CsuC169_31894	449	1.53	5.75	4.67	30.95	60.98	68.01	-3.74245	0.0125055	0							AT5G19350.1	RNA-binding (RRM/RBD/RNP motifs) family protein	Cre16.g652900.t1.1
DN11642_c0_g1_i2	MspRCC299_81258	1703	0.22	0.38	0.18	3.25	2.19	3.72	-3.5538	0.00361515	1		K11163					AT1G10310.1	NAD(P)-binding Rossmann-fold superfamily protein	Cre12.g559350.t1.2
DN29005_c0_g1_i1	Cre12.g521851.t1.1	981	33.88	32.22	33.91	380.91	390.93	389.89	-3.53806	4.15816e-08	1
DN42995_c0_g1_i1	Cre08.g365900.t1.2	804	162.74	265.98	285.4	2795.32	2737.22	2676.13	-3.52291	1.06501e-06	1							AT1G29930.1	chlorophyll A/B binding protein 1
DN58295_c0_g1_i1	Vocar.0003s0169.1.p	1279	5.22	3.69	3.25	50.57	44.06	43.04	-3.501	6.70887e-05	1		K14640					AT3G26570.2	phosphate transporter 2;1	Cre07.g325740.t1.1	Sodium/phosphate symporter
DN19626_c0_g1_i1	Cre16.g686200.t1.1	966	0.09	0.1	0.19	2.16	1.23	0.77	-3.45251	0.0371963	0	trehalose 6-phosphate synthase/phosphatase	K16055	2.4.1.15|3.1.3.12	00500 Starch and sucrose metabolism	Carbohydrate metabolism	Metabolism	AT1G78580.1	trehalose-6-phosphate synthase
DN31818_c0_g1_i1	CsuC169_48741	908	0.3	0.21	0.1	1.82	2.65	2.08	-3.42461	0.00141426	1							AT5G07810.1	SNF2 domain-containing protein / helicase domain-containing protein / HNH endonuclease domain-containing protein	Cre03.g199350.t1.1
DN2305_c0_g2_i1	MspRCC299_80902	1693	4.18	4.65	4.4	23.7	53.16	54.45	-3.31109	0.0172591	0	serine/threonine-protein kinase SRK2	K14498	2.7.11.1	04016 MAPK signaling pathway - plant |04075 Plant hormone signal transduction	Signal transduction|Signal transduction	Environmental Information Processing|Environmental Information Processing	AT4G33950.1	Protein kinase superfamily protein	Cre10.g466350.t1.1	Calcium/calmodulin-dependent protein kinase
DN10948_c0_g1_i1	Olu231_88482	1037	2.24	1.33	1.05	11.39	17.44	16.96	-3.30907	0.00225173	1	wee1-like protein kinase	K06632	2.7.10.2|2.7.11.1	04110 Cell cycle	Cell growth and death	Cellular Processes	AT1G02970.1	WEE1 kinase homolog	Cre07.g355250.t1.2	CDK inhibitory kinase
DN37260_c0_g1_i1	MpuCCMP1545_182838	663	0.15	0.31	0.3	2.83	2.41	2.15	-3.2815	0.000417849	1	cytohesin	K18441		04072 Phospholipase D signaling pathway |04144 Endocytosis	Signal transduction|Transport and catabolism	Environmental Information Processing|Cellular Processes	AT1G05640.1	Ankyrin repeat family protein	Cre05.g245700.t1.1	Predicted protein with ankyrin repeats
DN12909_c0_g2_i3	Vocar.0016s0304.1.p	1092	1.82	1.85	0.97	16	12.13	16.32	-3.25999	0.000648521	1	urate oxidase	K00365	1.7.3.3	00230 Purine metabolism |00232 Caffeine metabolism	Nucleotide metabolism|Biosynthesis of other secondary metabolites	Metabolism|Metabolism	AT2G26230.1	uricase / urate oxidase / nodulin 35, putative	Cre12.g504950.t1.2	Urate oxidase II
DN56853_c0_g1_i1	MspRCC299_108284	1792	25.93	30.3	32.42	277.62	283.98	275.65	-3.23947	1.53611e-07	1			1.4.1.1				AT5G52810.1	NAD(P)-binding Rossmann-fold superfamily protein
DN1982_c0_g1_i1	Vocar.0043s0002.1.p	1208	0.14	0.45	0.07	0.58	2.41	3.2	-3.2294	0.0785861	0							AT5G46370.1	Ca2+ activated outward rectifying K+ channel 2	Cre13.g603750.t1.1
DN16998_c0_g1_i1	Olu231_41836	3442	0.65	1.12	1.12	2.03	12.72	12.25	-3.22382	0.0827562	0	DNA topoisomerase II	K03164	5.99.1.3	01524 Platinum drug resistance	Drug resistance	Human Diseases	AT3G23890.1	topoisomerase II	Cre01.g009250.t1.1	DNA topoisomerase II
DN15572_c0_g2_i1	CsuC169_68188	2427	0.34	0.62	0.72	1.52	7.04	7.02	-3.21316	0.0655066	0							AT4G05160.1	AMP-dependent synthetase and ligase family protein	Cre06.g299800.t1.2
DN18747_c0_g3_i1	CsuC169_14921	1494	0.06	0.64	0.58	1.6	4.78	5.39	-3.2009	0.0423827	0							AT1G79350.1	RING/FYVE/PHD zinc finger superfamily protein	Cre13.g578501.t1.1
DN19621_c0_g1_i2	CsuC169_58530	2012	0.29	1.01	0.75	0.99	8.85	9.01	-3.20087	0.102619	0									Cre06.g294050.t1.1
DN9975_c0_g2_i1	Olu231_17614	1344	0.13	0.39	0.52	0.77	4.28	4.48	-3.19589	0.0795059	0	DNA-dependent protein kinase catalytic subunit	K06642	2.7.11.1	03450 Non-homologous end-joining |04110 Cell cycle	Replication and repair|Cell growth and death	Genetic Information Processing|Cellular Processes	AT1G50030.1	target of rapamycin	Cre09.g397327.t1.1	ATM/ATR-related hosphatidylinositol 3-kinase
DN17475_c0_g2_i1	MpuCCMP1545_194005	1382	0.68	0.06	0.38	4.36	3.14	2.68	-3.18417	0.00476	1			3.5.1.98				AT5G61060.2	histone deacetylase 5	Cre11.g477800.t1.1
DN50443_c0_g1_i1	CsuC169_47143	939	2.91	3.68	2.47	28.8	22.35	29.35	-3.15141	0.00047073	1	inositol-phosphate phosphatase / L-galactose 1-phosphate phosphatase	K10047	3.1.3.-|3.1.3.25|3.1.3.93	00053 Ascorbate and aldarate metabolism |00562 Inositol phosphate metabolism |04070 Phosphatidylinositol signaling system	Carbohydrate metabolism|Carbohydrate metabolism|Signal transduction	Metabolism|Metabolism|Environmental Information Processing	AT3G02870.1	Inositol monophosphatase family protein	Cre06.g278202.t1.1
DN18829_c0_g1_i1	CsuC169_26106	763	2	0.9	1.14	20.07	8.33	7.07	-3.13417	0.0651621	0	heat shock 70kDa protein 1/2/6/8	K03283		03040 Spliceosome |04010 MAPK signaling pathway |04141 Protein processing in endoplasmic reticulum |04144 Endocytosis |04213 Longevity regulating pathway - multiple species |04612 Antigen processing and presentation |04915 Estrogen signaling pathway |05134 Legionellosis |05145 Toxoplasmosis |05162 Measles |05164 Influenza A |05169 Epstein-Barr virus infection	Transcription|Signal transduction|Folding, sorting and degradation|Transport and catabolism|Aging|Immune system|Endocrine system|Infectious diseases|Infectious diseases|Infectious diseases|Infectious diseases|Infectious diseases	Genetic Information Processing|Environmental Information Processing|Genetic Information Processing|Cellular Processes|Organismal Systems|Organismal Systems|Organismal Systems|Human Diseases|Human Diseases|Human Diseases|Human Diseases|Human Diseases	AT3G12580.1	heat shock protein 70	Cre08.g372100.t1.2	Heat shock protein 70A
DN12426_c0_g1_i1	Cre08.g365900.t1.2	2003	388.46	489.4	491.21	4096	3968.73	3946.06	-3.13306	4.19527e-07	1							AT1G29930.1	chlorophyll A/B binding protein 1
DN8898_c0_g1_i1	Cre03.g179300.t2.1	433	1.88	0.83	0.55	5.62	10.92	11.98	-3.12903	0.0137822	0		K11367	3.6.4.12				AT2G13370.1	chromatin remodeling 5
DN11558_c0_g2_i1	Vocar.0086s0001.1.p	1449	1.06	0.79	0.42	6.79	6.14	6.73	-3.1145	3.13709e-05	1							AT3G54020.1	Arabidopsis Inositol phosphorylceramide synthase 1	Cre06.g249800.t1.2
DN2373_c0_g2_i1	Vocar.0003s0463.2.p	1702	0.79	0.81	1.06	2.77	11.02	9.08	-3.10396	0.0539067	0	DNA mismatch repair protein MSH6	K08737		01524 Platinum drug resistance |03430 Mismatch repair |05200 Pathways in cancer |05210 Colorectal cancer	Drug resistance|Replication and repair|Cancers|Cancers	Human Diseases|Genetic Information Processing|Human Diseases|Human Diseases	AT4G02070.1	MUTS homolog 6	Cre05.g235750.t1.2	DNA mismatch repair protein, MutS homolog
DN265_c0_g1_i1	CsuC169_42572	916	0.2	0.51	0.51	1.6	4.34	4.42	-3.08607	0.0308904	0	fatty acid synthase, animal type	K00665	2.3.1.85	00061 Fatty acid biosynthesis |04152 AMPK signaling pathway |04910 Insulin signaling pathway	Lipid metabolism|Signal transduction|Endocrine system	Metabolism|Environmental Information Processing|Organismal Systems	AT2G04540.1	Beta-ketoacyl synthase	Cre10.g449750.t1.1
DN3284_c0_g1_i1	Olu231_31645	1703	186.51	259.12	257.87	1915.64	2016.81	2026.15	-3.08235	2.12063e-06	1							AT1G61520.3	photosystem I light harvesting complex gene 3	Cre08.g365900.t1.2	Stress-related chlorophyll a/b binding protein 1
DN37559_c0_g1_i1	Olu231_28827	786	5.65	6.91	5.51	25.04	65.65	60.69	-3.06651	0.0255343	0	tubulin beta	K07375	2.4.2.1	04145 Phagosome |04540 Gap junction |05130 Pathogenic Escherichia coli infection	Transport and catabolism|Cellular community - eukaryotes|Infectious diseases	Cellular Processes|Cellular Processes|Human Diseases	AT5G23860.2	tubulin beta 8	Cre12.g549550.t1.2	Beta tubulin 2
DN43513_c0_g1_i1	Cre02.g098300.t1.2	835	4.47	5.73	4.24	19.52	50.13	48.92	-3.0376	0.0257098	0		K11547					AT3G54630.1
DN36399_c0_g1_i1	Cre01.g006950.t2.1	1549	33.55	48.81	50.31	361.38	364.25	360.35	-3.03308	5.29569e-07	1	fructose-bisphosphate aldolase, class I	K01623	4.1.2.13	00010 Glycolysis / Gluconeogenesis |00030 Pentose phosphate pathway |00051 Fructose and mannose metabolism |00680 Methane metabolism |00710 Carbon fixation in photosynthetic organisms	Carbohydrate metabolism|Carbohydrate metabolism|Carbohydrate metabolism|Energy metabolism|Energy metabolism	Metabolism|Metabolism|Metabolism|Metabolism|Metabolism	AT3G52930.1	Aldolase superfamily protein
DN3411_c0_g1_i1	Cre13.g568450.t1.1	1200	0.51	0.82	0.45	1.53	5.89	7.05	-3.02312	0.0659543	0		K11498	3.6.4.4				AT3G10180.1	P-loop containing nucleoside triphosphate hydrolases superfamily protein
DN29649_c0_g1_i1	MspRCC299_68014	526	9.33	11.45	10.94	65.81	97.94	90.42	-3.00233	0.00158783	1	5'-AMP-activated protein kinase, catalytic alpha subunit	K07198	2.7.11.1|2.7.11.11	04068 FoxO signaling pathway |04140 Autophagy - animal |04150 mTOR signaling pathway |04151 PI3K-Akt signaling pathway |04152 AMPK signaling pathway |04211 Longevity regulating pathway - mammal |04213 Longevity regulating pathway - multiple species |04371 Apelin signaling pathway |04530 Tight junction |04710 Circadian rhythm |04910 Insulin signaling pathway |04920 Adipocytokine signaling pathway …	Signal transduction|Transport and catabolism|Signal transduction|Signal transduction|Signal transduction|Aging|Aging|Signal transduction|Cellular community - eukaryotes|Environmental adaptation|Endocrine system|Endocrine system|Endocrine system|Endocrine system|Endocrine and metabolic diseases|Endocrine and metabolic diseases|Cardiovascular diseases|Cardiovascular diseases	Environmental Information Processing|Cellular Processes|Environmental Information Processing|Environmental Information Processing|Environmental Information Processing|Organismal Systems|Organismal Systems|Environmental Information Processing|Cellular Processes|Organismal Systems|Organismal Systems|Organismal Systems|Organismal Systems|Organismal Systems|Human Diseases|Human Diseases|Human Disease…	AT3G01090.2	SNF1 kinase homolog 10	Cre13.g570250.t1.1
DN756_c0_g2_i1	MpuCCMP1545_182838	4480	5.95	6.32	6.51	44.73	51.94	53.15	-2.99596	7.73875e-05	1	cytohesin	K18441		04072 Phospholipase D signaling pathway |04144 Endocytosis	Signal transduction|Transport and catabolism	Environmental Information Processing|Cellular Processes	AT1G05640.1	Ankyrin repeat family protein	Cre05.g245700.t1.1	Predicted protein with ankyrin repeats
DN13419_c0_g1_i1	Cre13.g602400.t1.2	1468	1.57	1.43	1.42	7.33	13.97	13.5	-2.97697	0.00908792	1		K10401	3.6.4.4				AT3G49650.1	P-loop containing nucleoside triphosphate hydrolases superfamily protein
DN65737_c0_g1_i1	CsuC169_48741	872	0.11	0.11	0.54	0.74	2.14	3.05	-2.96396	0.0661488	0							AT5G07810.1	SNF2 domain-containing protein / helicase domain-containing protein / HNH endonuclease domain-containing protein	Cre03.g199350.t1.1
DN51413_c0_g1_i1	Olu231_32993	1072	1.91	1.96	1.61	7.31	18.04	17.25	-2.95861	0.0231255	0							AT3G51880.2	high mobility group B1	Cre11.g480950.t1.2
DN29015_c0_g1_i1	CsuC169_52367	1231	169.45	310.36	307.92	2200.91	1953.34	1964.58	-2.95748	4.455e-05	1	light-harvesting complex I chlorophyll a/b binding protein 4	K08910		00196 Photosynthesis - antenna proteins	Energy metabolism	Metabolism	AT3G47470.1	light-harvesting chlorophyll-protein complex I subunit A4	Cre10.g452050.t1.2	Light-harvesting protein of photosystem I
DN21774_c0_g1_i1	MspRCC299_107347	3241	0.45	1.71	2.25	3.84	15.15	15.23	-2.95599	0.0600055	0							AT5G16340.1	AMP-dependent synthetase and ligase family protein	Cre10.g449750.t1.1
DN29066_c0_g2_i1	Cre09.g410100.t1.2	1299	2.57	5.14	4.57	24.59	35.14	32.89	-2.91501	0.00125582	1			3.6.3.8				AT1G07810.1	ER-type Ca2+-ATPase 1
DN30886_c0_g1_i1	CsuC169_11831	660	12.28	15.68	16.93	48.77	146.61	140.11	-2.9018	0.0375184	0	mitogen-activated protein kinase 1/3	K04371	2.7.11.24	01521 EGFR tyrosine kinase inhibitor resistance |01522 Endocrine resistance |01524 Platinum drug resistance |04010 MAPK signaling pathway |04011 MAPK signaling pathway - yeast |04012 ErbB signaling pathway |04013 MAPK signaling pathway - fly |04014 Ras signaling pathway |04015 Rap1 signaling pathway |04022 cGMP - PKG signaling pathway |04024 cAMP signaling pathway |04062 Chemokine signaling pathw…	Drug resistance|Drug resistance|Drug resistance|Signal transduction|Signal transduction|Signal transduction|Signal transduction|Signal transduction|Signal transduction|Signal transduction|Signal transduction|Immune system|Signal transduction|Signal transduction|Signal transduction|Signal transduction|Cell growth and death|Transport and catabolism|Signal transduction|Signal transduction|Cell growt…	Human Diseases|Human Diseases|Human Diseases|Environmental Information Processing|Environmental Information Processing|Environmental Information Processing|Environmental Information Processing|Environmental Information Processing|Environmental Information Processing|Environmental Information Processing|Environmental Information Processing|Organismal Systems|Environmental Information Processing|En…	AT4G01370.1	MAP kinase 4	Cre12.g508900.t1.2	Mitogen-Activated Protein Kinase
DN6439_c0_g1_i1	MpuCCMP1545_27821	1182	2	4.11	4.99	15.37	35.68	31.44	-2.89366	0.0189708	0	staphylococcal nuclease domain-containing protein 1	K15979	3.1.31.1	05169 Epstein-Barr virus infection |05203 Viral carcinogenesis	Infectious diseases|Cancers	Human Diseases|Human Diseases	AT5G61780.1	TUDOR-SN protein 2	Cre11.g477850.t1.1	Transcriptional coactivator-like protein
DN65770_c0_g1_i1	Cre09.g414250.t1.1	439	1.85	0.54	1.07	6.3	11.5	7.91	-2.89349	0.00941839	1	alpha-1,3-glucosyltransferase	K03849	2.4.1.265	00510 N-Glycan biosynthesis	Glycan biosynthesis and metabolism	Metabolism	AT2G44660.1	ALG6, ALG8 glycosyltransferase family
DN5254_c0_g1_i1	Vocar.0001s1051.2.p	1297	1.87	0.82	0.95	7.82	9.17	10.02	-2.89148	0.000415687	1		K08857	2.7.11.1				AT1G54510.2	NIMA-related serine/threonine kinase 1	Cre12.g560350.t1.1	NimA-related protein kinase
DN63922_c0_g1_i1	Vocar.0011s0017.1.p	1213	112.58	157.05	162.25	1046.4	1056.92	1077.61	-2.88075	9.3816e-07	1	light-harvesting complex I chlorophyll a/b binding protein 5	K08911		00196 Photosynthesis - antenna proteins	Energy metabolism	Metabolism	AT1G45474.2	photosystem I light harvesting complex gene 5	Cre07.g344950.t1.2	Light-harvesting protein of photosystem I
DN43587_c1_g1_i1	Vocar.0002s0674.1.p	1985	4.8	6.3	5.83	26.02	49.34	49.13	-2.87838	0.00984039	1			3.6.5.3				AT4G20360.1	RAB GTPase homolog E1B	Cre06.g259200.t1.1
DN19499_c0_g2_i1	Cre01.g010832.t1.1	1041	0.17	0.44	0.79	2.32	4.6	3.36	-2.87634	0.0123141	0			3.4.22.16				AT3G45310.1	Cysteine proteinases superfamily protein
DN47588_c0_g2_i1	Cre12.g484000.t1.2	962	0.47	1.35	1.06	4.24	8.67	8.15	-2.87036	0.0130324	0	acetyl-CoA carboxylase carboxyl transferase subunit beta	K01963	6.4.1.2	00061 Fatty acid biosynthesis |00620 Pyruvate metabolism |00640 Propanoate metabolism |00720 Carbon fixation pathways in prokaryotes	Lipid metabolism|Carbohydrate metabolism|Carbohydrate metabolism|Energy metabolism	Metabolism|Metabolism|Metabolism|Metabolism	ATCG00500.1	acetyl-CoA carboxylase carboxyl transferase subunit beta
DN69383_c0_g1_i1	Cre07.g313250.t1.2	347	2.31	0.79	1.57	10.32	11.75	12.01	-2.86743	0.000138132	1			3.6.3.25				AT2G36380.1	pleiotropic drug resistance 6
DN30029_c0_g1_i1	MpuCCMP1545_205738	792	0.12	0.73	0.85	1.07	4.94	6.38	-2.86557	0.0901092	0							AT2G44230.1	Plant protein of unknown function (DUF946)	Cre12.g523600.t1.1
DN51089_c0_g1_i1	Vocar.0011s0076.1.p	904	0.61	1.46	1.45	2.84	11.18	11.6	-2.86362	0.0619814	0							AT4G03560.1	two-pore channel 1	Cre10.g444850.t1.1	Voltage-gated Ca2+ channel, alpha subunit
DN9753_c0_g1_i1	MpuCCMP1545_54831	2092	3.39	2.47	3.22	21.66	22.83	21.45	-2.86039	3.22905e-06	1
DN19084_c1_g1_i2	Cre17.g730950.t1.2	4928	0.68	1.03	0.69	4.86	7.03	5.52	-2.85881	0.00155469	1	kinesin family member 3A	K10394	3.6.4.4	04340 Hedgehog signaling pathway	Signal transduction	Environmental Information Processing	AT3G17360.1	phragmoplast orienting kinesin 1
DN33147_c0_g1_i1	Olu231_4555	1004	0.09	0.64	0.27	1.08	2.54	3.6	-2.852	0.0502813	0							AT4G17140.3	pleckstrin homology (PH) domain-containing protein	Cre17.g728250.t1.1
DN2266_c0_g1_i1	CsuC169_12590	1932	0.99	1.19	2.19	3.62	13.85	14.05	-2.85056	0.0592476	0		K10400					AT3G19050.1	phragmoplast orienting kinesin 2	Cre03.g164050.t1.1
DN14582_c0_g1_i1	Vocar.0006s0028.1.p	315	5.05	0.94	3.26	32.71	18.23	15.77	-2.85038	0.0241028	0	heat shock 70kDa protein 1/2/6/8	K03283		03040 Spliceosome |04010 MAPK signaling pathway |04141 Protein processing in endoplasmic reticulum |04144 Endocytosis |04213 Longevity regulating pathway - multiple species |04612 Antigen processing and presentation |04915 Estrogen signaling pathway |05134 Legionellosis |05145 Toxoplasmosis |05162 Measles |05164 Influenza A |05169 Epstein-Barr virus infection	Transcription|Signal transduction|Folding, sorting and degradation|Transport and catabolism|Aging|Immune system|Endocrine system|Infectious diseases|Infectious diseases|Infectious diseases|Infectious diseases|Infectious diseases	Genetic Information Processing|Environmental Information Processing|Genetic Information Processing|Cellular Processes|Organismal Systems|Organismal Systems|Organismal Systems|Human Diseases|Human Diseases|Human Diseases|Human Diseases|Human Diseases	AT3G12580.1	heat shock protein 70	Cre08.g372100.t1.2	Heat shock protein 70A
DN15826_c1_g1_i1	CsuC169_28481	370	2.07	0.71	1.04	8.7	8.2	10.63	-2.84936	0.000732795	1							AT2G40570.1	initiator tRNA phosphoribosyl transferase family protein	Cre06.g272100.t1.1
DN15607_c0_g1_i2	Olu231_40372	1424	0.9	1.6	1.59	4.63	12.57	12.24	-2.8476	0.0315147	0			3.6.4.12				AT2G25170.1	chromatin remodeling factor CHD3 (PICKLE)	Cre03.g158550.t1.2
DN9263_c0_g1_i1	CsuC169_28185	1519	22.37	29.96	31.12	185.37	209.01	205.29	-2.84518	2.54393e-05	1							AT3G01480.1	cyclophilin 38	Cre03.g189800.t1.2	Peptidyl-prolyl cis-trans isomerase, cyclophilin-type
DN11908_c0_g1_i2	MpuCCMP1545_206546	643	0.31	1.59	0.63	2.17	8.06	7.93	-2.84355	0.0580856	0		K10398	3.6.4.4				AT3G45850.2	P-loop containing nucleoside triphosphate hydrolases superfamily protein	Cre16.g672497.t1.1
DN65945_c0_g1_i1	Vocar.0011s0177.1.p	1454	4.81	3.68	3.59	26.11	29.37	30.74	-2.8354	6.54569e-05	1	cyclin-A	K06627		04110 Cell cycle |04152 AMPK signaling pathway |04218 Cellular senescence |04914 Progesterone-mediated oocyte maturation |05161 Hepatitis B |05165 Human papillomavirus infection |05169 Epstein-Barr virus infection |05203 Viral carcinogenesis	Cell growth and death|Signal transduction|Cell growth and death|Endocrine system|Infectious diseases|Infectious diseases|Infectious diseases|Cancers	Cellular Processes|Environmental Information Processing|Cellular Processes|Organismal Systems|Human Diseases|Human Diseases|Human Diseases|Human Diseases	AT1G80370.1	Cyclin A2;4	Cre03.g207900.t1.1	A-type cyclin
DN13793_c0_g1_i1	Cre12.g484250.t1.1	3430	0.33	1.13	1.07	1.45	8.38	8.19	-2.83239	0.0875169	0	dynein heavy chain, axonemal	K10408	3.6.4.2	05016 Huntington's disease	Neurodegenerative diseases	Human Diseases
DN33425_c0_g1_i1	MspRCC299_107230	306	2.43	4.48	2.46	10.55	29.15	26.78	-2.8268	0.0318213	0		K17499	3.1.3.16				AT4G31860.1	Protein phosphatase 2C family protein	Cre09.g410600.t1.1
DN12738_c0_g2_i1	Cre16.g672497.t1.1	534	0.2	1.02	0.61	1.78	5.03	6.16	-2.82526	0.0496359	0			3.6.4.4				AT3G45850.1	P-loop containing nucleoside triphosphate hydrolases superfamily protein
DN13438_c0_g1_i2	Cre13.g564900.t1.2	2859	0.47	0.41	0.43	3.19	3.02	3.03	-2.81833	1.37027e-06	1			3.6.3.44				AT2G34660.2	multidrug resistance-associated protein 2
DN19181_c0_g1_i1	Olu231_31401	4029	0.34	1.36	1.11	2.16	9.08	8.57	-2.81759	0.0652724	0									Cre16.g651850.t1.1
DN13820_c0_g1_i1	Olu231_37751	1755	0.67	1.52	1.36	2.87	10.7	11.43	-2.81604	0.0601777	0	menaquinone-specific isochorismate synthase	K02552	5.4.4.2	00130 Ubiquinone and other terpenoid-quinone biosynthesis |01053 Biosynthesis of siderophore group nonribosomal peptides	Metabolism of cofactors and vitamins|Metabolism of terpenoids and polyketides	Metabolism|Metabolism	AT1G74710.2	ADC synthase superfamily protein	Cre16.g659050.t1.1
DN11471_c0_g1_i1	Olu231_87137	705	3.03	4.24	4.91	26.14	32.05	27.54	-2.81529	0.000193807	1									Cre03.g165250.t1.1
DN29488_c0_g1_i1	Vocar.0031s0098.1.p	1312	19.47	11.49	12.27	75.24	115.57	111.42	-2.80554	0.00271242	1	ribonucleoside-diphosphate reductase subunit M2	K10808	1.17.4.1	00230 Purine metabolism |00240 Pyrimidine metabolism |00480 Glutathione metabolism |04115 p53 signaling pathway	Nucleotide metabolism|Nucleotide metabolism|Metabolism of other amino acids|Cell growth and death	Metabolism|Metabolism|Metabolism|Cellular Processes	AT3G23580.1	ribonucleotide reductase 2A	Cre12.g491050.t1.2	Ribonucleoside-diphosphate reductase R2 subunit
DN44016_c0_g1_i1	MpuCCMP1545_34898	863	12.23	8.37	9.07	56.2	73.22	76.23	-2.79311	0.000762301	1	calcium/calmodulin-dependent protein kinase kinase 2	K07359	2.7.11.17	04140 Autophagy - animal |04152 AMPK signaling pathway |04211 Longevity regulating pathway - mammal |04920 Adipocytokine signaling pathway |04921 Oxytocin signaling pathway |05034 Alcoholism	Transport and catabolism|Signal transduction|Aging|Endocrine system|Endocrine system|Substance dependence	Cellular Processes|Environmental Information Processing|Organismal Systems|Organismal Systems|Organismal Systems|Human Diseases	AT5G10930.1	CBL-interacting protein kinase 5	Cre10.g428650.t1.2	Calcium-dependent protein kinase kinase
DN36145_c0_g1_i1	Cre16.g687900.t1.2	1169	269.05	398.35	404.82	2542.36	2409.6	2473.21	-2.79182	3.48181e-06	1	light-harvesting complex I chlorophyll a/b binding protein 5	K08911		00196 Photosynthesis - antenna proteins	Energy metabolism	Metabolism	AT1G45474.2	photosystem I light harvesting complex gene 5
DN12692_c1_g1_i1	CsuC169_15915	1475	331.88	444.9	439	3112.2	2671.1	2620.35	-2.78913	0.000117118	1							AT1G29930.1	chlorophyll A/B binding protein 1	Cre06.g283950.t1.2	Chlorophyll a/b binding protein of LHCII
DN18885_c0_g1_i11	CsuC169_58358	342	0.54	0.5	0.47	1.87	4.5	4.04	-2.78535	0.0216348	0		K11445					AT5G63080.1	2-oxoglutarate (2OG) and Fe(II)-dependent oxygenase superfamily protein	Cre06.g269400.t1.1
DN29350_c0_g1_i1	Olu231_19472	3792	4.82	4.38	3.95	16.6	35.81	37.12	-2.76731	0.0185236	0	structural maintenance of chromosome 2	K06674		04111 Cell cycle - yeast	Cell growth and death	Cellular Processes	AT3G47460.1	Structural maintenance of chromosomes (SMC) family protein	Cre02.g086650.t1.2	Structural Maintenance of Chromosomes protein
DN12709_c0_g3_i1	MspRCC299_62353	3920	0.08	0.72	0.85	0.92	4.55	5.73	-2.76296	0.0957758	0									Cre12.g523600.t1.1
DN29060_c0_g1_i1	MpuCCMP1545_50023	1222	466.63	523.77	508.6	4079.17	3044.41	3024.18	-2.75909	0.00116869	1							AT1G45474.1	photosystem I light harvesting complex gene 5	Cre12.g508750.t1.2	Light-harvesting protein of photosystem I
DN20821_c0_g2_i1	Cre02.g097050.t1.2	1886	0.23	0.18	0.31	0.71	1.83	2.33	-2.75785	0.0450413	0							AT3G27330.1	zinc finger (C3HC4-type RING finger) family protein
DN51225_c0_g1_i1	CsuC169_65575	789	2.03	4.42	2.92	11.84	26.02	25.39	-2.75494	0.0184652	0	UDP-glucose:glycoprotein glucosyltransferase	K11718	2.4.1.-	04141 Protein processing in endoplasmic reticulum	Folding, sorting and degradation	Genetic Information Processing	AT1G71220.1	UDP-glucose:glycoprotein glucosyltransferases;transferases, transferring hexosyl groups;transferases, transferring glycosyl groups	Cre05.g233303.t2.1
DN36556_c0_g1_i1	MpuCCMP1545_13144	834	4.47	6.2	5.47	21.24	41.5	46.06	-2.75297	0.0155974	0		K16803					AT2G35630.1	ARM repeat superfamily protein	Cre03.g149800.t1.1	Microtubule associated protein
DN66071_c0_g1_i1	Cre09.g410100.t1.2	1097	4.77	5.47	6.67	27.5	43.87	42.58	-2.75245	0.00360698	1			3.6.3.8				AT1G07810.1	ER-type Ca2+-ATPase 1
DN18943_c0_g1_i1	Olu231_35638	821	0.34	1.05	1.28	3.08	6.34	8.57	-2.75228	0.034375	0	fanconi anemia group M protein	K10896	3.6.4.13	03460 Fanconi anemia pathway	Replication and repair	Genetic Information Processing	AT1G35530.2	DEAD/DEAH box RNA helicase family protein	Cre03.g208833.t1.1
DN8493_c0_g2_i1	MspRCC299_106965	2897	10.4	13.4	13.19	83.02	81.39	82.58	-2.73925	3.42667e-07	1	UDP-sugar pyrophosphorylase	K12447	2.7.7.64	00040 Pentose and glucuronate interconversions |00052 Galactose metabolism |00053 Ascorbate and aldarate metabolism |00520 Amino sugar and nucleotide sugar metabolism	Carbohydrate metabolism|Carbohydrate metabolism|Carbohydrate metabolism|Carbohydrate metabolism	Metabolism|Metabolism|Metabolism|Metabolism	AT5G52560.1	UDP-sugar pyrophosphorylase	Cre14.g621751.t1.1
DN37138_c0_g1_i1	Vocar.0035s0148.1.p	680	0.29	1.92	1.61	6.19	10.8	8.47	-2.73659	0.00710924	1			3.4.19.12				AT5G06600.1	ubiquitin-specific protease 12	Cre03.g191900.t1.2
DN10578_c1_g1_i1	Vocar.0014s0193.1.p	925	1.18	0.91	1.01	3.55	8.48	8.13	-2.70116	0.0232478	0		K10406	3.6.4.5				AT2G22610.1	Di-glucose binding protein with Kinesin motor domain	Cre06.g278125.t1.1
DN18724_c1_g1_i1	Vocar.0003s0372.1.p	1731	1.7	3.03	3.11	7.62	20.31	22.56	-2.68707	0.038316	0		K11491					AT4G15890.1	binding	Cre05.g241150.t1.1
DN4802_c0_g1_i1	CsuC169_58846	761	0.63	0.77	0.64	0.88	6.96	5.29	-2.68623	0.111235	0							AT4G32820.2	Tetratricopeptide repeat (TPR)-like superfamily protein
DN64219_c0_g1_i1	Cre12.g493400.t1.1	2349	3.24	5.18	4.86	16.2	35.37	33.77	-2.68397	0.0176454	0	structural maintenance of chromosome 4	K06675		04111 Cell cycle - yeast	Cell growth and death	Cellular Processes	AT5G48600.2	structural maintenance of chromosome 3
DN4097_c0_g1_i1	MpuCCMP1545_182838	692	0.53	0.14	0.29	1.27	2.71	2.18	-2.68182	0.0164071	0	cytohesin	K18441		04072 Phospholipase D signaling pathway |04144 Endocytosis	Signal transduction|Transport and catabolism	Environmental Information Processing|Cellular Processes	AT1G05640.1	Ankyrin repeat family protein	Cre05.g245700.t1.1	Predicted protein with ankyrin repeats
DN11193_c0_g2_i1	MspRCC299_78711	599	1.95	2.8	2.45	16.7	13.72	15.57	-2.67525	0.000138155	1	DNA ligase 1	K10747	6.5.1.1|6.5.1.6|6.5.1.7	03030 DNA replication |03410 Base excision repair |03420 Nucleotide excision repair |03430 Mismatch repair	Replication and repair|Replication and repair|Replication and repair|Replication and repair	Genetic Information Processing|Genetic Information Processing|Genetic Information Processing|Genetic Information Processing	AT1G08130.1	DNA ligase 1	Cre07.g325716.t1.1	DNA ligase, ATP-dependent
DN63918_c0_g1_i1	Cre08.g365900.t1.2	945	740.74	990.8	971.44	5729.94	5722.73	5728.43	-2.6682	4.60212e-07	1							AT1G29930.1	chlorophyll A/B binding protein 1
DN29796_c0_g1_i1	Cre02.g089608.t1.2	330	0.84	0.43	0.43	1.67	3.43	5.7	-2.66742	0.0611471	0		K11136	3.6.4.12				AT1G79950.1	RAD3-like DNA-binding helicase protein
DN9774_c1_g1_i1	Cre12.g530300.t1.2	770	36.99	41.25	40.56	245.97	254.97	252.33	-2.66463	2.36026e-07	1		K01802	5.2.1.8				AT2G43560.1	FKBP-like peptidyl-prolyl cis-trans isomerase family protein
DN17126_c1_g1_i1	Cre01.g010000.t1.2	2155	1.18	1.14	1.52	4.17	10.73	9.43	-2.66356	0.0272868	0	mitogen-activated protein kinase 6	K14512	2.7.11.24	04016 MAPK signaling pathway - plant |04075 Plant hormone signal transduction	Signal transduction|Signal transduction	Environmental Information Processing|Environmental Information Processing	AT4G01370.1	MAP kinase 4
DN5445_c0_g1_i3	Olu231_31645	1069	241.64	357.43	357.13	1991.17	2037.86	2004.15	-2.65753	2.0552e-06	1							AT1G61520.3	photosystem I light harvesting complex gene 3	Cre08.g365900.t1.2	Stress-related chlorophyll a/b binding protein 1
DN5464_c2_g3_i1	MspRCC299_104801	5054	16.4	25.25	25.96	120.09	156.64	149.68	-2.65693	0.000502455	1	magnesium chelatase subunit H	K03403	6.6.1.1	00860 Porphyrin and chlorophyll metabolism	Metabolism of cofactors and vitamins	Metabolism	AT5G13630.1	magnesium-chelatase subunit chlH, chloroplast, putative / Mg-protoporphyrin IX chelatase, putative (CHLH)	Cre07.g325500.t1.1	Magnesium chelatase subunit H
DN5445_c0_g1_i1	Vocar.0005s0361.2.p	1045	391.66	526.5	542	3111.07	3037.55	3056.07	-2.65624	1.03115e-06	1	light-harvesting complex I chlorophyll a/b binding protein 4	K08910		00196 Photosynthesis - antenna proteins	Energy metabolism	Metabolism	AT3G47470.1	light-harvesting chlorophyll-protein complex I subunit A4	Cre10.g425900.t1.2	Light-harvesting protein of photosystem I
DN58176_c0_g1_i1	MpuCCMP1545_1244	1070	0.33	0.68	0.93	2.41	4.46	5.31	-2.65039	0.0177349	0		K14440	2.7.11.17				AT1G48310.1	chromatin remodeling factor18	Cre03.g199350.t1.1
DN9672_c0_g1_i1	Vocar.0003s0510.1.p	2572	91.68	99.57	100.02	576.75	627.79	622.71	-2.64925	6.36139e-06	1			1.7.99.1						Cre09.g393543.t1.1	Hybrid-cluster protein
DN12967_c0_g1_i1	CsuC169_46524	882	3.37	5.41	5.11	21.96	29.86	35.22	-2.64763	0.00334763	1							AT1G09000.1	NPK1-related protein kinase 1	Cre10.g464100.t1.2
DN29115_c0_g1_i1	CsuC169_58469	1421	28.25	29.61	30.26	180.01	189.14	181.29	-2.64304	7.66074e-07	1	L-ascorbate peroxidase	K00434	1.11.1.11	00053 Ascorbate and aldarate metabolism |00480 Glutathione metabolism	Carbohydrate metabolism|Metabolism of other amino acids	Metabolism|Metabolism	AT4G32320.1	ascorbate peroxidase 6	Cre06.g285150.t1.2	L-ascorbate peroxidase
DN11037_c0_g2_i1	MpuCCMP1545_165805	1354	1.14	0.85	1.43	2.87	8.29	10.14	-2.63879	0.0527577	0		K10398	3.6.4.4				AT2G36200.1	P-loop containing nucleoside triphosphate hydrolases superfamily protein	Cre16.g672497.t1.1
DN11405_c0_g1_i1	MspRCC299_58883	2608	1.12	2.62	2.51	7	15.49	16.4	-2.63747	0.0229921	0	isochorismate synthase / 2-succinyl-5-enolpyruvyl-6-hydroxy-3-cyclohexene-1-carboxylate synthase / 2-succinyl-6-hydroxy-2,4-cyclohexadiene-1-carboxylate synthase / O-succinylbenzoate synthase	K14759	5.4.4.2|2.2.1.9|4.2.99.20|4.2.1.113	00130 Ubiquinone and other terpenoid-quinone biosynthesis	Metabolism of cofactors and vitamins	Metabolism	AT1G68890.1	magnesium ion binding;thiamin pyrophosphate binding;hydro-lyases;catalytics;2-succinyl-5-enolpyruvyl-6-hydroxy-3-cyclohexene-1-carboxylic-acid synthases	Cre16.g659050.t1.1
DN12312_c0_g1_i1	MspRCC299_98172	804	1.87	3.72	4.52	5.14	29.21	28.55	-2.63728	0.0914036	0	pre-mRNA-splicing helicase BRR2	K12854	3.6.4.13	03040 Spliceosome	Transcription	Genetic Information Processing	AT1G20960.2	U5 small nuclear ribonucleoprotein helicase, putative	Cre17.g744147.t1.1
DN56848_c0_g1_i1	Olu231_31645	1805	344.13	496.16	489.42	2656.9	2804.04	2811.24	-2.63716	5.17374e-06	1							AT1G61520.3	photosystem I light harvesting complex gene 3	Cre08.g365900.t1.2	Stress-related chlorophyll a/b binding protein 1
DN15606_c1_g1_i1	MspRCC299_95305	1855	3.82	4.01	3.75	15.66	28.41	27.73	-2.63235	0.00836222	1							AT4G03560.1	two-pore channel 1	Cre16.g665050.t1.2	Voltage-gated Ca2+ channel, alpha subunit
DN5509_c0_g1_i1	Cre01.g047229.t1.2	601	0.69	1.54	1.1	6.16	7.79	6.68	-2.63115	0.00043473	1							AT5G06830.1
DN6810_c1_g2_i1	Cre12.g508644.t1.1	864	2.25	2.09	1.64	7.82	14.95	14.23	-2.62931	0.010434	0							AT5G41410.1	POX (plant homeobox) family protein
DN9822_c0_g2_i1	MpuCCMP1545_36034	1570	1.56	2.49	2.09	6.75	14.39	16.64	-2.62131	0.0246808	0	G2/mitotic-specific cyclin-B1	K05868		04068 FoxO signaling pathway |04110 Cell cycle |04114 Oocyte meiosis |04115 p53 signaling pathway |04218 Cellular senescence |04914 Progesterone-mediated oocyte maturation	Signal transduction|Cell growth and death|Cell growth and death|Cell growth and death|Cell growth and death|Endocrine system	Environmental Information Processing|Cellular Processes|Cellular Processes|Cellular Processes|Cellular Processes|Organismal Systems	AT1G76310.1	CYCLIN B2;4	Cre03.g207900.t1.1	A-type cyclin
DN41150_c0_g1_i1	CsuC169_55859	1306	0.6	1.29	1.96	5.7	9.1	8.79	-2.61525	0.00467886	1							AT5G16280.1	Tetratricopeptide repeat (TPR)-like superfamily protein	Cre01.g024400.t1.1	Component of TRAPP complex, TRS85-like
DN12126_c0_g1_i1	MspRCC299_100789	2184	4.48	4.44	5.41	26.42	30.02	31.32	-2.61452	8.24177e-05	1		K15032					AT5G55580.1	Mitochondrial transcription termination factor family protein	Cre12.g542500.t1.2	Mitochondrial transcription termination factor
DN36508_c0_g1_i1	Vocar.0038s0044.1.p	1015	0.53	2.09	2.61	5.31	12.25	14.29	-2.60641	0.0334793	0	dynein heavy chain 2, cytosolic	K10414	3.6.4.2	04145 Phagosome |04962 Vasopressin-regulated water reabsorption |05132 Salmonella infection	Transport and catabolism|Excretory system|Infectious diseases	Cellular Processes|Organismal Systems|Human Diseases			Cre06.g250300.t1.2	Cytoplasmic dynein 1b heavy chain (not an inner arm dynein)
DN64685_c0_g1_i1	MspRCC299_78119	657	4.52	4.79	5.52	24.68	29.43	36.05	-2.60397	0.00162039	1	Ca2+ transporting ATPase, sarcoplasmic/endoplasmic reticulum	K05853	3.6.3.8	04020 Calcium signaling pathway |04022 cGMP - PKG signaling pathway |04972 Pancreatic secretion |05010 Alzheimer's disease	Signal transduction|Signal transduction|Digestive system|Neurodegenerative diseases	Environmental Information Processing|Environmental Information Processing|Organismal Systems|Human Diseases	AT1G10130.1	endoplasmic reticulum-type calcium-transporting ATPase 3	Cre11.g467795.t1.1
DN18686_c0_g1_i1	Vocar.0031s0070.1.p	2092	0.55	0.65	0.48	3.04	3.67	3.45	-2.59637	0.000121559	1							AT5G07810.1	SNF2 domain-containing protein / helicase domain-containing protein / HNH endonuclease domain-containing protein	Cre12.g494200.t1.1
DN53699_c0_g1_i1	MspRCC299_96530	668	1.92	1.21	1.5	3.83	12.24	11.86	-2.59273	0.047619	0	dynein heavy chain 2, cytosolic	K10414	3.6.4.2	04145 Phagosome |04962 Vasopressin-regulated water reabsorption |05132 Salmonella infection	Transport and catabolism|Excretory system|Infectious diseases	Cellular Processes|Organismal Systems|Human Diseases			Cre06.g250300.t1.2	Cytoplasmic dynein 1b heavy chain (not an inner arm dynein)
DN50224_c0_g1_i1	Olu231_5960	498	3.29	5.85	4.68	15.29	33.98	33.97	-2.59052	0.021031	0							AT2G46830.1	circadian clock associated 1	Cre06.g275350.t1.1
DN36475_c0_g1_i1	MpuCCMP1545_21700	2150	5.9	5.58	5.66	20.57	41.71	40.87	-2.5893	0.0142822	0							AT5G46070.1	Guanylate-binding family protein	Cre11.g467610.t1.1
DN11642_c0_g1_i1	MspRCC299_81258	1482	2.28	2.92	2.25	16.07	14.76	13.81	-2.58302	5.66232e-05	1		K11163					AT1G10310.1	NAD(P)-binding Rossmann-fold superfamily protein	Cre12.g559350.t1.2
DN7710_c0_g2_i1	Vocar.0064s0025.1.p	320	0.45	1.37	1.65	2.54	9.41	8.81	-2.5808	0.0607818	0	ATP-dependent RNA helicase DDX23/PRP28	K12858	3.6.4.13	03040 Spliceosome	Transcription	Genetic Information Processing	AT2G33730.1	P-loop containing nucleoside triphosphate hydrolases superfamily protein	Cre13.g592150.t1.2	DEAD/DEAH box helicase, possible nuclear pre-mRNA splicing factor
DN50848_c0_g1_i1	MpuCCMP1545_35744	640	3.59	5.12	6.19	25.21	31.56	32.32	-2.57995	0.000482003	1			3.6.3.8				AT1G07670.1	endomembrane-type CA-ATPase 4	Cre11.g467795.t1.1
DN6781_c0_g1_i1	CsuC169_39522	383	1.31	1.67	1.99	5.51	11.27	12.86	-2.57623	0.0214103	0		K11855	3.1.2.15				AT5G57990.1	ubiquitin-specific protease 23	Cre14.g629300.t1.1
DN36153_c0_g1_i1	Vocar.0016s0243.1.p	1061	792.18	884.13	896.45	5677.15	4831	4822.87	-2.57506	0.000117995	1							AT3G47470.1	light-harvesting chlorophyll-protein complex I subunit A4	Cre12.g508750.t1.2	Light-harvesting protein of photosystem I
DN16295_c0_g1_i3	CsuC169_14538	2334	0.74	0.33	0.39	3.84	1.5	3.35	-2.57339	0.0291269	0							AT5G06550.1		Cre12.g485950.t1.2
DN59023_c0_g1_i1	Olu231_30667	1893	1.19	2.71	2.19	4.53	15.49	16.17	-2.57108	0.0574781	0	E3 ubiquitin-protein ligase UBR4	K10691	6.3.2.19|2.3.2.27	05165 Human papillomavirus infection |05203 Viral carcinogenesis	Infectious diseases|Cancers	Human Diseases|Human Diseases	AT3G02260.1	auxin transport protein (BIG)
DN44846_c0_g1_i1	CsuC169_30566	1044	1.97	5.09	3.92	12.59	24.75	27.05	-2.55196	0.0177001	0							AT2G02560.2	cullin-associated and neddylation dissociated	Cre03.g177053.t1.1
DN20287_c0_g1_i1	Olu231_28169	979	3.51	3.79	3.01	34.9	12.22	13.21	-2.54883	0.0874585	0	heat shock 70kDa protein 1/2/6/8	K03283		03040 Spliceosome |04010 MAPK signaling pathway |04141 Protein processing in endoplasmic reticulum |04144 Endocytosis |04213 Longevity regulating pathway - multiple species |04612 Antigen processing and presentation |04915 Estrogen signaling pathway |05134 Legionellosis |05145 Toxoplasmosis |05162 Measles |05164 Influenza A |05169 Epstein-Barr virus infection	Transcription|Signal transduction|Folding, sorting and degradation|Transport and catabolism|Aging|Immune system|Endocrine system|Infectious diseases|Infectious diseases|Infectious diseases|Infectious diseases|Infectious diseases	Genetic Information Processing|Environmental Information Processing|Genetic Information Processing|Cellular Processes|Organismal Systems|Organismal Systems|Organismal Systems|Human Diseases|Human Diseases|Human Diseases|Human Diseases|Human Diseases	AT3G12580.1	heat shock protein 70	Cre08.g372100.t1.2	Heat shock protein 70A
DN18632_c3_g1_i1	Vocar.0036s0077.1.p	1128	2.74	3.45	2.55	14.57	17.88	18.68	-2.54846	0.000391674	1							AT2G21370.1	xylulose kinase-1	Cre02.g098150.t1.2
DN37085_c0_g2_i1	MspRCC299_61687	1396	1.11	1.95	2.19	4.86	11.98	13.84	-2.54691	0.0370878	0							AT5G12350.1	Regulator of chromosome condensation (RCC1) family with FYVE zinc finger domain	Cre04.g215900.t1.1
DN57540_c0_g1_i1	CsuC169_57497	1908	2.09	2.46	2.4	9.95	14.83	15.77	-2.54462	0.00344914	1							AT4G15180.1	SET domain protein 2	Cre17.g742700.t1.1	Histone-lysine N-methyltransferase
DN32328_c0_g1_i1	CsuC169_67309	1005	0.09	0.28	0.27	0.9	1.54	1.29	-2.54303	0.00629667	1		K01362	3.4.21.-				AT5G19660.1	SITE-1 protease	Cre13.g585800.t1.2	Secreted serine protease, subtilase-type
DN10256_c0_g1_i1	Cre02.g084900.t1.2	1051	0.93	1.74	1.3	3.57	8.84	10.66	-2.53881	0.04087	0							AT1G56440.1	Tetratricopeptide repeat (TPR)-like superfamily protein
DN11477_c0_g1_i1	CsuC169_64664	895	1.33	1.26	0.63	3.9	6.13	8.67	-2.53791	0.0208943	0							AT2G29940.1	pleiotropic drug resistance 3	Cre16.g655450.t1.1
DN14261_c1_g2_i1	Vocar.0031s0088.1.p	904	0.51	2.08	1.65	3.55	9.64	11.39	-2.53535	0.0488286	0							AT3G60740.1	ARM repeat superfamily protein	Cre12.g490250.t1.2
DN63915_c0_g1_i1	CsuC169_57267	1331	11.93	14.44	14.86	78.99	81.63	77.95	-2.53265	1.32476e-06	1							AT5G23720.1	dual specificity protein phosphatase family protein	Cre08.g375000.t1.1
DN17846_c0_g1_i2	Olu231_35945	2524	37.7	37.39	34.51	215.53	210.52	208.05	-2.53246	2.21234e-07	1							AT1G54520.1		Cre01.g004450.t1.2	Membrane protein
DN56945_c0_g1_i1	CsuC169_27778	1507	22.97	32.14	30.25	166.15	165.92	159.87	-2.52685	2.56769e-06	1							AT1G63050.1	MBOAT (membrane bound O-acyl transferase) family protein	Cre12.g537641.t1.1
DN29704_c0_g3_i1	CsuC169_11831	1014	14.97	19.72	20.39	50.06	130.63	136.46	-2.52556	0.0352685	0	mitogen-activated protein kinase 1/3	K04371	2.7.11.24	01521 EGFR tyrosine kinase inhibitor resistance |01522 Endocrine resistance |01524 Platinum drug resistance |04010 MAPK signaling pathway |04011 MAPK signaling pathway - yeast |04012 ErbB signaling pathway |04013 MAPK signaling pathway - fly |04014 Ras signaling pathway |04015 Rap1 signaling pathway |04022 cGMP - PKG signaling pathway |04024 cAMP signaling pathway |04062 Chemokine signaling pathw…	Drug resistance|Drug resistance|Drug resistance|Signal transduction|Signal transduction|Signal transduction|Signal transduction|Signal transduction|Signal transduction|Signal transduction|Signal transduction|Immune system|Signal transduction|Signal transduction|Signal transduction|Signal transduction|Cell growth and death|Transport and catabolism|Signal transduction|Signal transduction|Cell growt…	Human Diseases|Human Diseases|Human Diseases|Environmental Information Processing|Environmental Information Processing|Environmental Information Processing|Environmental Information Processing|Environmental Information Processing|Environmental Information Processing|Environmental Information Processing|Environmental Information Processing|Organismal Systems|Environmental Information Processing|En…	AT4G01370.1	MAP kinase 4	Cre12.g508900.t1.2	Mitogen-Activated Protein Kinase
DN31207_c0_g1_i1	Olu231_32751	2154	2.52	3.45	3.82	10.5	23.86	22	-2.52529	0.0208409	0	CCR4-NOT transcription complex subunit 1	K12604		03018 RNA degradation	Folding, sorting and degradation	Genetic Information Processing	AT1G02080.2	transcription regulators	Cre14.g632950.t1.2	Component of CCR4-NOT transcriptional regulator complex
DN5346_c0_g2_i1	CsuC169_31120	1907	0.18	0.19	0.49	0.4	2.89	1.65	-2.5221	0.134306	0							AT5G18620.2	chromatin remodeling factor17	Cre09.g390000.t1.2
DN16541_c0_g2_i1	MpuCCMP1545_50169	1583	1.07	3.67	3.81	5.3	21.92	21.87	-2.52143	0.0734103	0		K11840	3.4.19.12				AT3G11910.1	ubiquitin-specific protease 13	Cre03.g191900.t1.2
DN6280_c0_g2_i1	CsuC169_18552	767	0.87	0.89	0.5	2.72	6.02	4.21	-2.51856	0.0207966	0							AT2G45490.1	ataurora3	Cre08.g359900.t1.1
DN46945_c0_g1_i1	Cre13.g575250.t1.1	736	0.78	2.94	1.86	4.56	13.2	14.12	-2.51431	0.0478007	0							AT5G27970.2	ARM repeat superfamily protein
DN57211_c0_g1_i1	Olu231_28582	818	12.48	12.69	11.54	75.64	67.04	66.27	-2.50891	4.53341e-05	1							AT5G17670.1	alpha/beta-Hydrolases superfamily protein	Cre07.g313550.t1.1
DN23861_c0_g2_i1	MpuCCMP1545_57445	3254	0.81	0.97	1.17	4.5	5.68	6.61	-2.50882	0.00173525	1	mediator of RNA polymerase II transcription subunit 14	K15156		04919 Thyroid hormone signaling pathway	Endocrine system	Organismal Systems	AT3G04740.1	RNA polymerase II transcription mediators	Cre03.g190550.t1.2
DN16401_c0_g1_i1	CsuC169_65166	2475	0.59	1.83	2.05	3.53	12.12	9.79	-2.50875	0.055023	0	bromodomain-containing protein 7	K11723		05225 Hepatocellular carcinoma	Cancers	Human Diseases	AT5G55040.1	DNA-binding bromodomain-containing protein	Cre17.g711100.t1.1
DN36936_c0_g1_i1	Cre09.g410100.t1.2	1235	2.4	5.07	5.32	17.66	27.45	27.58	-2.50674	0.00427027	1			3.6.3.8				AT1G07810.1	ER-type Ca2+-ATPase 1
DN57110_c1_g1_i1	CsuC169_26572	1621	25.46	29.19	29.93	90.22	197.09	192.96	-2.50546	0.0195987	0							AT4G24190.2	Chaperone protein htpG family protein	Cre02.g080650.t1.2	Endoplasmic reticulum associated heat shock protein 90B
DN15637_c0_g1_i1	Cre09.g386550.t1.2	1273	0.95	1.54	1.88	4.85	9.71	10.24	-2.50463	0.017225	0	ADP-ribosylation factor GTPase-activating protein 1	K12492		04144 Endocytosis	Transport and catabolism	Cellular Processes	AT2G37550.1	ARF-GAP domain 7
DN46661_c0_g1_i1	CsuC169_58873	688	0.14	0.44	0.29	0.43	2.3	2.2	-2.5025	0.0920418	0							AT1G72230.1	Cupredoxin superfamily protein
DN57936_c0_g1_i1	Cre01.g036950.t1.2	1302	6.38	8.46	7.11	37.59	44.86	41.77	-2.5006	9.99536e-05	1			2.7.8.26
DN56849_c0_g1_i1	Vocar.0023s0180.1.p	485	737.27	1151.07	1164.97	4983.44	6210.77	6050.16	-2.49768	0.000322011	1	light-harvesting complex I chlorophyll a/b binding protein 5	K08911		00196 Photosynthesis - antenna proteins	Energy metabolism	Metabolism	AT1G45474.2	photosystem I light harvesting complex gene 5	Cre16.g687900.t1.2	Light-harvesting protein of photosystem I
DN16245_c1_g1_i1	MspRCC299_81963	1650	7.1	8.85	8.69	46.74	47.46	44.88	-2.49684	2.29998e-06	1	threonine dehydratase	K01754	4.3.1.17|4.3.1.19	00260 Glycine, serine and threonine metabolism |00290 Valine, leucine and isoleucine biosynthesis	Amino acid metabolism|Amino acid metabolism	Metabolism|Metabolism	AT4G11640.1	serine racemase	Cre02.g073200.t1.2	Threonine deaminase
DN51092_c0_g1_i1	CsuC169_65482	453	1.76	6.19	3.58	5.76	29.32	29.65	-2.48904	0.0913054	0	pre-mRNA-splicing helicase BRR2	K12854	3.6.4.13	03040 Spliceosome	Transcription	Genetic Information Processing	AT1G20960.1	U5 small nuclear ribonucleoprotein helicase, putative	Cre17.g744147.t1.1
DN17206_c0_g2_i1	Cre12.g506650.t1.2	826	1.13	1.04	0.81	2.04	6.98	7.69	-2.48733	0.0618473	0							AT3G61480.1	Quinoprotein amine dehydrogenase, beta chain-like; RIC1-like guanyl-nucleotide exchange factor
DN62479_c0_g1_i1	Cre02.g086887.t2.1	641	3.42	4.47	4.75	9.48	30.39	30.97	-2.48657	0.0519043	0							AT1G10390.2	Nucleoporin autopeptidase
DN36495_c1_g1_i1	Olu231_41331	1372	12.47	17.23	18.64	88.83	91.11	90.48	-2.48391	3.09659e-06	1		K03086					AT1G08540.1	RNApolymerase sigma subunit 2	Cre03.g194950.t1.1	Chloroplast RNA polymerase sigma factor, c
DN11366_c0_g2_i1	MspRCC299_62353	1507	0.85	1.8	1.27	3.33	9.01	9.57	-2.48266	0.0407263	0									Cre12.g523600.t1.1
DN11850_c0_g1_i1	MpuCCMP1545_36870	1223	1.85	1.68	1.96	5.14	12.26	13.28	-2.48242	0.0305617	0							AT5G01220.1	sulfoquinovosyldiacylglycerol 2	Cre16.g689150.t1.2	Sulfolipid synthase
DN1542_c0_g2_i1	Olu231_4555	1501	1.08	3.9	3.29	3.69	20.39	21.97	-2.47724	0.100121	0							AT4G17140.3	pleckstrin homology (PH) domain-containing protein	Cre17.g728250.t1.1
DN27167_c1_g1_i1	Vocar.0007s0110.3.p	830	11.13	11.42	11.8	43.36	75.65	72.05	-2.47564	0.00692387	1							AT5G23860.1	tubulin beta 8	Cre12.g549550.t1.2	Beta tubulin 2
DN50524_c1_g1_i1	MspRCC299_107701	1823	2.24	2.26	1.59	11.01	12.67	10.17	-2.47464	0.0002704	1			5.2.1.8				AT2G29960.1	cyclophilin 5	Cre06.g284900.t2.1	Peptidyl-prolyl cis-trans isomerase, cyclophilin-type
DN16610_c0_g1_i1	Cre06.g304150.t1.1	767	1.12	1.02	1.01	4.21	6.52	6.77	-2.47393	0.00422059	1							AT5G13530.2	protein kinases;ubiquitin-protein ligases
DN69206_c0_g1_i1	MspRCC299_78119	354	1.86	4.58	4.92	14.4	23.84	24.74	-2.47093	0.00752445	1	Ca2+ transporting ATPase, sarcoplasmic/endoplasmic reticulum	K05853	3.6.3.8	04020 Calcium signaling pathway |04022 cGMP - PKG signaling pathway |04972 Pancreatic secretion |05010 Alzheimer's disease	Signal transduction|Signal transduction|Digestive system|Neurodegenerative diseases	Environmental Information Processing|Environmental Information Processing|Organismal Systems|Human Diseases	AT1G10130.1	endoplasmic reticulum-type calcium-transporting ATPase 3	Cre11.g467795.t1.1
DN60355_c0_g1_i1	CsuC169_48465	1289	1.28	3.03	3.01	7.33	16.23	17.01	-2.4705	0.0246945	0		K08853	2.7.11.1				AT2G32850.2	Protein kinase superfamily protein	Cre07.g323100.t1.1	Serine/threonine protein kinase
DN59748_c0_g1_i1	Vocar.0003s0463.1.p	1274	1.98	2.24	2.5	9.75	13.7	13.73	-2.46799	0.00158214	1	DNA mismatch repair protein MSH6	K08737		01524 Platinum drug resistance |03430 Mismatch repair |05200 Pathways in cancer |05210 Colorectal cancer	Drug resistance|Replication and repair|Cancers|Cancers	Human Diseases|Genetic Information Processing|Human Diseases|Human Diseases	AT4G02070.1	MUTS homolog 6	Cre05.g235750.t1.2	DNA mismatch repair protein, MutS homolog
DN17339_c0_g2_i3	Vocar.0035s0059.1.p	2383	2.07	1.74	1.85	4.72	16.73	9.79	-2.46452	0.0705547	0	alpha,alpha-trehalase	K01194	3.2.1.28	00500 Starch and sucrose metabolism	Carbohydrate metabolism	Metabolism	AT4G24040.1	trehalase 1	Cre03.g195600.t1.2
DN45983_c0_g1_i1	MspRCC299_87951	810	0.7	0.83	0.71	2.2	6.21	3.94	-2.46294	0.0440776	0		K11858	3.4.19.12				AT3G49600.1	ubiquitin-specific protease 26	Cre01.g030450.t1.1
DN19773_c0_g2_i2	CsuC169_60997	2440	0.41	0.06	0.7	0.87	2.33	3.25	-2.46279	0.0701419	0							AT1G31770.1	ATP-binding cassette 14	Cre03.g162333.t1.1
DN21774_c0_g1_i2	CsuC169_39545	2425	2.35	4.77	5.47	10.8	27.96	30.64	-2.46266	0.0394613	0							AT4G21580.1	oxidoreductase, zinc-binding dehydrogenase family protein	Cre10.g449750.t1.1
DN14364_c0_g2_i2	Cre12.g547300.t1.1	1244	0.91	1.22	1.78	3.57	8.91	8.87	-2.449	0.0315286	0			3.6.3.25				AT2G01320.3	ABC-2 type transporter family protein
DN47299_c0_g1_i1	MspRCC299_63076	613	1.32	1.69	2.01	3.79	10.69	12.93	-2.44894	0.053736	0	kinesin family member 7	K18806	3.6.4.4	04340 Hedgehog signaling pathway |05200 Pathways in cancer |05217 Basal cell carcinoma	Signal transduction|Cancers|Cancers	Environmental Information Processing|Human Diseases|Human Diseases	AT5G47820.2	P-loop containing nucleoside triphosphate hydrolases superfamily protein	Cre03.g168800.t1.1
DN15183_c0_g1_i2	MspRCC299_109189	2072	1.5	0.26	0.62	3.27	4.89	4.82	-2.44726	0.00538602	1									Cre09.g388763.t1.1
DN13155_c0_g1_i1	CsuC169_16393	1629	1.73	2.28	2.86	12.18	13.16	12.11	-2.44658	2.68381e-05	1							AT1G66730.1	DNA LIGASE 6	Cre06.g278177.t1.1
DN6036_c0_g1_i1	Cre06.g278213.t1.1	1107	459.58	570.09	579.57	3083.92	2807	2855.04	-2.44224	1.43009e-05	1	light-harvesting complex I chlorophyll a/b binding protein 4	K08910		00196 Photosynthesis - antenna proteins	Energy metabolism	Metabolism	AT3G47470.1	light-harvesting chlorophyll-protein complex I subunit A4
DN15266_c0_g2_i1	MpuCCMP1545_58536	4007	2.29	3.24	3.46	8.73	19.87	20.14	-2.43871	0.0246992	0	dynein heavy chain, axonemal	K10408	3.6.4.2	05016 Huntington's disease	Neurodegenerative diseases	Human Diseases			Cre14.g627576.t1.1
DN1052_c0_g1_i1	CsuC169_13471	518	0.41	1.7	1.05	2.69	7.98	6.42	-2.43516	0.0450653	0		K11446	1.14.11.-				AT1G30810.1	Transcription factor jumonji (jmj) family protein / zinc finger (C5HC2 type) family protein	Cre12.g514250.t1.2
DN1970_c0_g1_i1	MspRCC299_91134	814	1.61	2.48	3.05	5.53	17.01	16.01	-2.43273	0.0471805	0	transformation/transcription domain-associated protein	K08874	2.7.11.1	05166 HTLV-I infection	Infectious diseases	Human Diseases	AT4G36080.1	phosphotransferases, alcohol group as acceptor;binding;inositol or phosphatidylinositol kinases	Cre02.g088750.t1.2
DN67421_c0_g1_i1	CsuC169_45693	890	1.24	2.12	1.79	6.41	9.93	11.39	-2.4288	0.00739959	1	alpha-1,3-glucosyltransferase	K03849	2.4.1.-|2.4.1.265	00510 N-Glycan biosynthesis	Glycan biosynthesis and metabolism	Metabolism	AT2G44660.1	ALG6, ALG8 glycosyltransferase family	Cre09.g414250.t1.1	Glycosyltransferase, type ALG6, ALG8
DN32437_c0_g2_i1	MpuCCMP1545_36034	1092	3.17	2.5	2.81	11.87	18.81	14.97	-2.42848	0.00355812	1	G2/mitotic-specific cyclin-B1	K05868		04068 FoxO signaling pathway |04110 Cell cycle |04114 Oocyte meiosis |04115 p53 signaling pathway |04218 Cellular senescence |04914 Progesterone-mediated oocyte maturation	Signal transduction|Cell growth and death|Cell growth and death|Cell growth and death|Cell growth and death|Endocrine system	Environmental Information Processing|Cellular Processes|Cellular Processes|Cellular Processes|Cellular Processes|Organismal Systems	AT1G76310.1	CYCLIN B2;4	Cre03.g207900.t1.1	A-type cyclin
DN11156_c0_g2_i1	MspRCC299_63095	6069	2.21	3.56	3.34	6.43	20.87	21.67	-2.42638	0.0556005	0	DNA polymerase epsilon subunit 1	K02324	2.7.7.7	00230 Purine metabolism |00240 Pyrimidine metabolism |03030 DNA replication |03410 Base excision repair |03420 Nucleotide excision repair |05166 HTLV-I infection	Nucleotide metabolism|Nucleotide metabolism|Replication and repair|Replication and repair|Replication and repair|Infectious diseases	Metabolism|Metabolism|Genetic Information Processing|Genetic Information Processing|Genetic Information Processing|Human Diseases	AT1G08260.1	DNA polymerase epsilon catalytic subunit	Cre03.g179961.t1.1
DN10422_c0_g1_i1	Olu231_13959	1725	2.24	4.54	3.52	7.45	24.96	22.95	-2.4262	0.0543417	0		K11267					AT5G47690.3	binding	Cre01.g032550.t1.1
DN56841_c0_g2_i1	CsuC169_26453	1833	253.9	325.2	318.31	1683.65	1575.79	1555.53	-2.42369	8.99608e-06	1	glyceraldehyde 3-phosphate dehydrogenase	K00134	1.2.1.12	00010 Glycolysis / Gluconeogenesis |00710 Carbon fixation in photosynthetic organisms |04066 HIF-1 signaling pathway |05010 Alzheimer's disease	Carbohydrate metabolism|Energy metabolism|Signal transduction|Neurodegenerative diseases	Metabolism|Metabolism|Environmental Information Processing|Human Diseases	AT1G79530.1	glyceraldehyde-3-phosphate dehydrogenase of plastid 1	Cre12.g485150.t1.2	Glyceraldehyde 3-phosphate dehydrogenase
DN38258_c0_g2_i1	Cre12.g514400.t1.2	894	1.75	1.16	2.09	8.74	10.08	7.94	-2.42008	0.000439637	1							AT2G46830.1	circadian clock associated 1
DN16410_c0_g2_i1	Olu231_40911	1322	0.52	1.47	0.93	2.03	7.26	6.32	-2.41843	0.0606673	0			3.6.4.1				AT5G20490.1	Myosin family protein with Dil domain	Cre16.g658650.t1.1	Myosin heavy chain, class XI
DN7164_c0_g1_i2	Olu231_16779	444	1.81	1.41	1.37	8.37	9.2	6.94	-2.4168	0.000598239	1			5.4.99.29|5.4.99.28				AT5G51140.2	Pseudouridine synthase family protein	Cre02.g078750.t1.1	tRNA-pseudouridine synthase
DN64253_c0_g1_i1	Olu231_47051	1015	5.84	10.71	10.54	29.12	56.7	58.73	-2.41574	0.0155538	0							AT4G10710.1	global transcription factor C	Cre12.g540076.t1.1
DN48166_c0_g1_i1	CsuC169_13828	324	3.05	2.24	2.21	9.49	15.52	14.95	-2.41359	0.00508161	1		K01552	3.6.3.-				AT5G23630.1	phosphate deficiency response 2	Cre17.g744447.t1.1
DN58275_c0_g1_i1	Vocar.0049s0028.1.p	415	2.3	4.13	1.75	12.57	13.7	17.25	-2.41151	0.00174095	1			3.6.3.25				AT2G29940.1	pleiotropic drug resistance 3	Cre04.g224400.t1.1
DN9345_c0_g1_i1	Cre04.g226850.t1.2	1331	1.88	1.73	2.58	5.84	12.12	14.8	-2.40392	0.0293931	0		K08245	3.4.23.5				AT1G11910.1	aspartic proteinase A1
DN5677_c0_g1_i1	Vocar.0008s0020.1.p	1295	5.71	8.51	10.7	29.65	51.99	50.1	-2.40232	0.0081621	1							AT1G19740.1	ATP-dependent protease La (LON) domain protein	Cre02.g141550.t1.2
DN37476_c0_g1_i1	MspRCC299_100915	715	2.84	2.64	2.07	10	14.37	15.48	-2.40003	0.00310281	1							AT2G33560.1	BUB1-related (BUB1: budding uninhibited by benzymidazol 1)	Cre07.g351450.t1.1
DN13144_c0_g1_i1	CsuC169_38292	1796	0.42	0.67	1.9	3.68	6.25	5.84	-2.39897	0.00976963	1		K01530	3.6.3.1				AT1G59820.1	aminophospholipid ATPase 3	Cre12.g536000.t1.2	ATPase, aminophospholipid transporter
DN56856_c0_g1_i1	MpuCCMP1545_47165	2609	130.62	135.81	139.65	729.7	708.04	702.36	-2.39784	3.11886e-07	1	116 kDa U5 small nuclear ribonucleoprotein component	K12852	3.6.5.3	03040 Spliceosome	Transcription	Genetic Information Processing	AT1G06220.2	Ribosomal protein S5/Elongation factor G/III/V family protein	Cre17.g737250.t1.2	Elongation factor EF-Tu-like protein
DN14085_c0_g1_i1	MspRCC299_103424	4331	0.24	0.66	0.86	0.96	4.11	4.2	-2.39699	0.0814902	0		K17592					AT5G23110.1	Zinc finger, C3HC4 type (RING finger) family protein	Cre01.g044850.t1.2
DN32218_c0_g1_i1	CsuC169_15102	470	1.91	3.18	2.42	7.35	16.9	15.27	-2.3957	0.0229689	0	DNA replication licensing factor MCM6	K02542	3.6.4.12	03030 DNA replication |04110 Cell cycle |04111 Cell cycle - yeast |04113 Meiosis - yeast	Replication and repair|Cell growth and death|Cell growth and death|Cell growth and death	Genetic Information Processing|Cellular Processes|Cellular Processes|Cellular Processes	AT5G44635.1	minichromosome maintenance (MCM2/3/5) family protein	Cre03.g178650.t1.1	Minichromosome maintenance protein
DN15738_c0_g1_i1	MspRCC299_61529	1077	1.16	1.78	1.26	3.39	8.68	10.03	-2.39559	0.0427434	0							AT3G06290.1	SAC3/GANP/Nin1/mts3/eIF-3 p25 family	Cre02.g143600.t1.1
DN51120_c0_g1_i1	Cre17.g699100.t1.1	1397	2.95	5.1	7.76	15	32.57	35.62	-2.39557	0.0268727	0	TAG lipase / steryl ester hydrolase / phospholipase A2 / LPA acyltransferase	K14674	3.1.1.3|3.1.1.13|3.1.1.4|2.3.1.51	00100 Steroid biosynthesis |00561 Glycerolipid metabolism |00564 Glycerophospholipid metabolism |00565 Ether lipid metabolism |00590 Arachidonic acid metabolism |00591 Linoleic acid metabolism |00592 alpha-Linolenic acid metabolism	Lipid metabolism|Lipid metabolism|Lipid metabolism|Lipid metabolism|Lipid metabolism|Lipid metabolism|Lipid metabolism	Metabolism|Metabolism|Metabolism|Metabolism|Metabolism|Metabolism|Metabolism	AT5G04040.1	Patatin-like phospholipase family protein
DN16167_c1_g1_i1	CsuC169_30990	1603	476.71	627.14	622.97	3145.81	2965.75	2960.78	-2.39336	6.2733e-06	1	photosystem II oxygen-evolving enhancer protein 1	K02716		00195 Photosynthesis	Energy metabolism	Metabolism	AT3G50820.1	photosystem II subunit O-2	Cre09.g396213.t1.1	Oxygen-evolving enhancer protein 1 of photosystem II
DN65256_c0_g1_i1	CsuC169_64608	505	1.72	2.65	1.97	6.64	13.93	12.65	-2.3895	0.0167202	0	DNA mismatch repair protein MSH3	K08736		01524 Platinum drug resistance |03430 Mismatch repair |05200 Pathways in cancer |05210 Colorectal cancer	Drug resistance|Replication and repair|Cancers|Cancers	Human Diseases|Genetic Information Processing|Human Diseases|Human Diseases	AT4G25540.1	homolog of DNA mismatch repair protein MSH3	Cre09.g397845.t1.1
DN31443_c0_g1_i1	MspRCC299_82714	532	1.6	1.23	2.03	4.18	11.33	9.9	-2.38637	0.0355776	0							AT4G03560.1	two-pore channel 1	Cre11.g467528.t1.1	Voltage-gated Ca2+ channel, alpha subunit
DN54980_c0_g1_i1	Cre01.g038000.t1.1	711	3	3.63	4.58	11.02	23.02	24.57	-2.38636	0.0214097	0	eukaryotic translation initiation factor 2-alpha kinase 4	K16196	2.7.11.1	04138 Autophagy - yeast |04140 Autophagy - animal |04141 Protein processing in endoplasmic reticulum |05160 Hepatitis C |05162 Measles |05164 Influenza A |05168 Herpes simplex infection |05169 Epstein-Barr virus infection	Transport and catabolism|Transport and catabolism|Folding, sorting and degradation|Infectious diseases|Infectious diseases|Infectious diseases|Infectious diseases|Infectious diseases	Cellular Processes|Cellular Processes|Genetic Information Processing|Human Diseases|Human Diseases|Human Diseases|Human Diseases|Human Diseases	AT3G59410.1	protein kinase family protein
DN29804_c0_g1_i1	MspRCC299_101616	1491	3.71	4.45	3.9	14.18	24.12	24.72	-2.38558	0.00770761	1			2.7.11.24				AT4G01370.1	MAP kinase 4	Cre01.g010000.t1.2	Mitogen-Activated Protein Kinase
DN49998_c0_g1_i1	Vocar.0002s0071.1.p	997	484.17	675.38	674.95	3418.89	3096.88	3068.84	-2.38533	3.67977e-05	1	light-harvesting complex I chlorophyll a/b binding protein 1	K08907		00196 Photosynthesis - antenna proteins	Energy metabolism	Metabolism	AT3G54890.1	photosystem I light harvesting complex gene 1	Cre06.g283050.t1.2	Light-harvesting protein of photosystem I
DN59175_c0_g2_i1	Vocar.0005s0123.1.p	1069	1.5	1.45	2.96	6.63	12.71	11.52	-2.38451	0.0124464	0							AT1G32330.1	heat shock transcription factor A1D	Cre09.g387150.t1.2	Heat shock transcription factor
DN3398_c0_g1_i1	Vocar.0009s0134.1.p	767	1.73	1.78	1.89	3.34	12.41	12.38	-2.38108	0.0660646	0							AT5G49430.1	WD40/YVTN repeat-like-containing domain;Bromodomain	Cre02.g078150.t1.1
DN18371_c0_g2_i1	MpuCCMP1545_69588	1835	1.14	2.19	2.83	4.69	14.24	13.08	-2.37752	0.0475236	0							AT2G01980.1	sodium proton exchanger, putative (NHX7) (SOS1)	Cre05.g234645.t1.1
DN50284_c0_g1_i1	MspRCC299_100701	1871	3.78	3.29	3.81	14.67	20.1	21.73	-2.37657	0.00207507	1							AT5G01220.1	sulfoquinovosyldiacylglycerol 2	Cre16.g689150.t1.2	Sulfolipid synthase
DN68912_c1_g1_i1	Cre10.g467200.t1.1	382	0.66	2.69	3.33	6.51	18.31	9.86	-2.37618	0.0606049	0	serine/threonine-protein kinase ATR	K06640	2.7.11.1	03460 Fanconi anemia pathway |04110 Cell cycle |04115 p53 signaling pathway |04214 Apoptosis - fly |04218 Cellular senescence |05165 Human papillomavirus infection |05166 HTLV-I infection	Replication and repair|Cell growth and death|Cell growth and death|Cell growth and death|Cell growth and death|Infectious diseases|Infectious diseases	Genetic Information Processing|Cellular Processes|Cellular Processes|Cellular Processes|Cellular Processes|Human Diseases|Human Diseases	AT5G40820.1	Ataxia telangiectasia-mutated and RAD3-related
DN32406_c0_g1_i1	Olu231_34768	774	0.37	1.13	0.5	0.98	4.96	4.42	-2.37295	0.0929556	0		K02349	2.7.7.7				AT4G32700.2	helicases;ATP-dependent helicases;nucleic acid binding;ATP binding;DNA-directed DNA polymerases;DNA binding	Cre16.g664301.t1.1
DN15662_c0_g1_i1	MpuCCMP1545_43139	1589	0.69	1.86	1.95	2.45	9.68	11	-2.36177	0.0820291	0			3.4.17.20				AT5G02310.1	proteolysis 6	Cre02.g089237.t1.1
DN11182_c0_g2_i1	MspRCC299_75576	794	1.42	1.34	2.02	6.17	8.65	9.73	-2.36064	0.00359388	1							AT5G10190.1	Major facilitator superfamily protein	Cre16.g692116.t1.1
DN32836_c0_g1_i1	MpuCCMP1545_15055	750	2.29	3.66	3.5	7.13	20.88	20.48	-2.3593	0.0456001	0		K10751					AT5G64630.2	Transducin/WD40 repeat-like superfamily protein	Cre13.g575950.t1.2
DN53108_c0_g1_i1	CsuC169_2628	961	1.7	3	3.46	9.91	15.93	16.02	-2.35893	0.00578263	1	bloom syndrome protein	K10901	3.6.4.12	03440 Homologous recombination |03460 Fanconi anemia pathway	Replication and repair|Replication and repair	Genetic Information Processing|Genetic Information Processing	AT1G10930.1	DNA helicase (RECQl4A)	Cre04.g219750.t1.1
DN12168_c0_g1_i1	CsuC169_65711	2025	1.76	2.26	2.33	12.16	9.99	10.41	-2.35827	0.000221879	1							AT2G21340.1	MATE efflux family protein	Cre03.g177750.t1.1
DN11434_c0_g1_i1	Vocar.0017s0213.1.p	2112	3.05	4.17	3.46	11.23	21.61	21.79	-2.35478	0.0139304	0							AT5G63860.1	Regulator of chromosome condensation (RCC1) family protein	Cre05.g230600.t1.1
DN51538_c0_g1_i1	Olu231_36244	1934	1.72	2.78	2.23	5.59	15.01	13.82	-2.35457	0.0362215	0	crooked neck	K12869		03040 Spliceosome	Transcription	Genetic Information Processing	AT5G41770.1	crooked neck protein, putative / cell cycle protein, putative	Cre14.g621000.t1.2
DN12597_c0_g1_i1	MspRCC299_60060	1225	5.63	3.8	3.63	18.25	24.76	23.66	-2.35188	0.00106776	1			2.3.1.88				AT1G18335.1	Acyl-CoA N-acyltransferases (NAT) superfamily protein
DN29451_c0_g1_i1	Olu231_29411	1329	281.42	348.57	350.47	1949.32	1512.54	1539.73	-2.35086	0.000723469	1	light-harvesting complex II chlorophyll a/b binding protein 5	K08916		00196 Photosynthesis - antenna proteins	Energy metabolism	Metabolism	AT4G10340.1	light harvesting complex of photosystem II 5	Cre16.g673650.t1.1	Minor chlorophyll a/b binding protein of photosystem II
DN20084_c0_g2_i1	CsuC169_46461	3932	0.47	1.33	1.49	2.15	7.16	7.43	-2.34714	0.0620998	0							AT5G23110.1	Zinc finger, C3HC4 type (RING finger) family protein	Cre01.g044850.t1.2
DN36927_c0_g1_i1	MpuCCMP1545_36034	509	12.11	7.19	9.51	49.49	47.36	49.61	-2.34587	1.63584e-05	1	G2/mitotic-specific cyclin-B1	K05868		04068 FoxO signaling pathway |04110 Cell cycle |04114 Oocyte meiosis |04115 p53 signaling pathway |04218 Cellular senescence |04914 Progesterone-mediated oocyte maturation	Signal transduction|Cell growth and death|Cell growth and death|Cell growth and death|Cell growth and death|Endocrine system	Environmental Information Processing|Cellular Processes|Cellular Processes|Cellular Processes|Cellular Processes|Organismal Systems	AT1G76310.1	CYCLIN B2;4	Cre03.g207900.t1.1	A-type cyclin
DN16727_c0_g2_i1	CsuC169_18080	870	1.7	2.73	2.16	6.59	13.43	13.46	-2.34495	0.0176945	0	ubiquitin carboxyl-terminal hydrolase 8	K11839	3.1.2.15|3.4.19.12	04137 Mitophagy - animal |04144 Endocytosis	Transport and catabolism|Transport and catabolism	Cellular Processes|Cellular Processes	AT1G32850.1	ubiquitin-specific protease 11	Cre02.g117850.t1.2
DN12693_c0_g2_i1	Olu231_15936	1072	0.75	1.02	1.18	4.07	6.04	4.87	-2.34425	0.00238062	1							AT3G55160.1		Cre15.g642050.t1.2
DN141_c0_g1_i1	Vocar.0003s0499.1.p	638	1.57	2.46	2.93	4.84	14.58	15.9	-2.34333	0.0544855	0	Ca2+ transporting ATPase, sarcoplasmic/endoplasmic reticulum	K05853	3.6.3.8	04020 Calcium signaling pathway |04022 cGMP - PKG signaling pathway |04972 Pancreatic secretion |05010 Alzheimer's disease	Signal transduction|Signal transduction|Digestive system|Neurodegenerative diseases	Environmental Information Processing|Environmental Information Processing|Organismal Systems|Human Diseases	AT1G10130.1	endoplasmic reticulum-type calcium-transporting ATPase 3	Cre11.g467795.t1.1
DN11725_c0_g1_i1	MspRCC299_56574	983	0.83	1.13	1.59	3.58	6.87	7.56	-2.34291	0.0180974	0							AT3G60740.1	ARM repeat superfamily protein	Cre12.g490250.t1.2
DN3727_c0_g1_i1	CsuC169_14400	1774	1.27	3.15	2.69	7.23	14.2	14.59	-2.34088	0.0172172	0		K00924	2.7.1.-				AT1G30270.1	CBL-interacting protein kinase 23	Cre04.g211600.t1.1
DN58385_c0_g1_i1	Vocar.0027s0105.1.p	536	0.59	1.01	2.21	3.15	9.21	6.94	-2.34074	0.0479841	0		K17973					AT5G58450.1	Tetratricopeptide repeat (TPR)-like superfamily protein	Cre11.g475050.t1.2
DN29267_c0_g1_i1	Cre01.g051950.t1.2	880	0.21	0.43	0.75	0.94	2.54	3.56	-2.34049	0.0728107	0			3.4.23.12				AT5G43100.1	Eukaryotic aspartyl protease family protein
DN64006_c0_g1_i1	Vocar.0028s0157.1.p	1392	764.09	1006.74	1017.47	5161.79	4506.91	4447.59	-2.3399	0.000100645	1	light-harvesting complex I chlorophyll a/b binding protein 2	K08908		00196 Photosynthesis - antenna proteins	Energy metabolism	Metabolism	AT3G61470.1	photosystem I light harvesting complex gene 2	Cre10.g452050.t1.2	Light-harvesting protein of photosystem I
DN10348_c0_g2_i1	MpuCCMP1545_51319	1282	1.97	1.11	1.58	7.15	7.66	8.77	-2.33916	0.000305085	1		K13100					AT1G80930.1	MIF4G domain-containing protein / MA3 domain-containing protein	Cre06.g259800.t1.2	Cwc22 pre-mRNA splicing factor
DN1615_c0_g1_i1	MspRCC299_58233	1335	7.04	7.16	7.18	24.58	42.57	41	-2.3387	0.00734651	1		K05970	3.1.1.53
DN8193_c0_g1_i1	CsuC169_23947	2317	4.38	6.13	6.74	14.28	36.43	36.44	-2.3369	0.0348252	0							AT4G31490.1	Coatomer, beta subunit	Cre04.g217921.t1.1	Beta subunit of COP-I complex
DN3100_c0_g1_i1	Olu231_38355	3218	5.07	6.46	6.21	15.45	38.7	35.34	-2.33472	0.0301928	0		K10405	3.6.4.5				AT4G05190.1	kinesin 5	Cre16.g656700.t1.2
DN9271_c0_g1_i1	Cre06.g300750.t1.1	650	1.68	0.94	1.24	2.75	7.89	8.82	-2.33384	0.0520526	0	intron-binding protein aquarius	K12874		03040 Spliceosome	Transcription	Genetic Information Processing	AT2G38770.1	P-loop containing nucleoside triphosphate hydrolases superfamily protein
DN12054_c0_g1_i1	Olu231_5471	335	1.64	1.26	2.92	4.88	12.09	12.36	-2.33329	0.0350488	0			2.7.11.7				AT5G16750.1	Transducin family protein / WD-40 repeat family protein	Cre03.g178550.t1.1
DN18696_c5_g1_i1	Cre10.g457700.t1.2	1145	3.54	4.18	4.31	14.28	24.49	21.85	-2.33316	0.0061806	1	calcium/calmodulin-dependent protein kinase I	K08794	2.7.11.17	04921 Oxytocin signaling pathway |04925 Aldosterone synthesis and secretion	Endocrine system|Endocrine system	Organismal Systems|Organismal Systems	AT3G10660.1	calmodulin-domain protein kinase cdpk isoform 2
DN12211_c0_g2_i1	CsuC169_26106	315	3.22	3.77	3.73	32.71	11.22	10.04	-2.33185	0.122096	0	heat shock 70kDa protein 1/2/6/8	K03283		03040 Spliceosome |04010 MAPK signaling pathway |04141 Protein processing in endoplasmic reticulum |04144 Endocytosis |04213 Longevity regulating pathway - multiple species |04612 Antigen processing and presentation |04915 Estrogen signaling pathway |05134 Legionellosis |05145 Toxoplasmosis |05162 Measles |05164 Influenza A |05169 Epstein-Barr virus infection	Transcription|Signal transduction|Folding, sorting and degradation|Transport and catabolism|Aging|Immune system|Endocrine system|Infectious diseases|Infectious diseases|Infectious diseases|Infectious diseases|Infectious diseases	Genetic Information Processing|Environmental Information Processing|Genetic Information Processing|Cellular Processes|Organismal Systems|Organismal Systems|Organismal Systems|Human Diseases|Human Diseases|Human Diseases|Human Diseases|Human Diseases	AT3G12580.1	heat shock protein 70	Cre08.g372100.t1.2	Heat shock protein 70A
DN64250_c0_g1_i1	MspRCC299_108359	1731	10.61	12.28	13.97	59.98	63.33	62.16	-2.33106	3.59498e-06	1							AT2G21960.1		Cre08.g379200.t1.1	Conserved protein in plant and diatom lineage
DN15933_c0_g2_i1	Olu231_8266	2259	0.87	2.01	1.85	4.08	9.65	10.04	-2.32923	0.0316154	0							AT2G31650.1	homologue of trithorax	Cre12.g515050.t1.1	Histone-lysine N-methyltransferase
DN11951_c0_g1_i1	CsuC169_59132	799	1.77	2.06	2.52	4	14.3	13.59	-2.32828	0.0627903	0							AT2G36720.1	Acyl-CoA N-acyltransferase with RING/FYVE/PHD-type zinc finger domain	Cre01.g018200.t1.1
DN64862_c0_g2_i1	CsuC169_45744	2872	4.71	3.96	3.64	19.63	20.61	21.58	-2.32824	1.39505e-05	1							AT5G27600.1	long-chain acyl-CoA synthetase 7	Cre12.g507400.t1.2
DN32583_c0_g1_i1	Vocar.0042s0055.1.p	484	7.99	5.39	5.11	25.7	31.93	35.16	-2.32722	0.00106447	1		K18670	2.7.12.1				AT5G35980.1	yeast YAK1-related gene 1	Cre08.g381950.t1.2
DN58550_c0_g1_i1	Olu231_19336	342	0.79	1.62	0.4	3.14	6.43	4.52	-2.32603	0.0210489	0	serine/threonine-protein kinase mTOR	K07203	2.7.11.1	01521 EGFR tyrosine kinase inhibitor resistance |01522 Endocrine resistance |04012 ErbB signaling pathway |04066 HIF-1 signaling pathway |04072 Phospholipase D signaling pathway |04136 Autophagy - other eukaryotes |04138 Autophagy - yeast |04139 Mitophagy - yeast |04140 Autophagy - animal |04150 mTOR signaling pathway |04151 PI3K-Akt signaling pathway |04152 AMPK signaling pathway |04211 Longevit…	Drug resistance|Drug resistance|Signal transduction|Signal transduction|Signal transduction|Transport and catabolism|Transport and catabolism|Transport and catabolism|Transport and catabolism|Signal transduction|Signal transduction|Signal transduction|Aging|Aging|Aging|Cell growth and death|Signal transduction|Signal transduction|Immune system|Endocrine system|Endocrine system|Endocrine system|En…	Human Diseases|Human Diseases|Environmental Information Processing|Environmental Information Processing|Environmental Information Processing|Cellular Processes|Cellular Processes|Cellular Processes|Cellular Processes|Environmental Information Processing|Environmental Information Processing|Environmental Information Processing|Organismal Systems|Organismal Systems|Organismal Systems|Cellular Proce…	AT1G50030.1	target of rapamycin	Cre09.g400553.t2.1	Target of rapamycin, growth-regulatory PI3K-like protein kinase
DN4175_c1_g1_i1	MspRCC299_58266	614	2.63	2.87	2.18	8.05	16.83	13.58	-2.32418	0.016253	0	magnesium chelatase subunit H	K03403	6.6.1.1	00860 Porphyrin and chlorophyll metabolism	Metabolism of cofactors and vitamins	Metabolism	AT5G13630.1	magnesium-chelatase subunit chlH, chloroplast, putative / Mg-protoporphyrin IX chelatase, putative (CHLH)	Cre11.g477625.t1.1
DN66237_c0_g1_i1	Olu231_41455	1104	2.73	3.38	3.11	8.99	17.68	19.4	-2.32099	0.0190049	0							AT2G45540.2	WD-40 repeat family protein / beige-related	Cre06.g274950.t1.1
DN66796_c0_g1_i1	CsuC169_52416	1870	0.94	1.69	1.82	2.9	10.17	9.11	-2.31738	0.0608351	0	ubiquitin carboxyl-terminal hydrolase 7	K11838	3.1.2.15|3.4.19.12	04068 FoxO signaling pathway |05168 Herpes simplex infection |05169 Epstein-Barr virus infection |05203 Viral carcinogenesis	Signal transduction|Infectious diseases|Infectious diseases|Cancers	Environmental Information Processing|Human Diseases|Human Diseases|Human Diseases	AT5G06600.1	ubiquitin-specific protease 12	Cre07.g336200.t1.1
DN29462_c0_g1_i1	CsuC169_55247	1334	165.98	157.26	158.85	863.58	773.89	762.96	-2.31592	3.69523e-05	1	Mpv17-like protein	K13349		04146 Peroxisome	Transport and catabolism	Cellular Processes	AT5G19750.1	Peroxisomal membrane 22 kDa (Mpv17/PMP22) family protein	Cre06.g297900.t1.1
DN11807_c0_g2_i1	Olu231_1860	1898	2.41	3.64	3.44	8.78	18.37	20.09	-2.31553	0.0236814	0	ER degradation enhancer, mannosidase alpha-like 2	K10085		04141 Protein processing in endoplasmic reticulum	Folding, sorting and degradation	Genetic Information Processing	AT5G43710.1	Glycosyl hydrolase family 47 protein	Cre06.g301600.t1.1
DN5512_c0_g1_i1	CsuC169_28454	2054	18.75	14.62	13.29	78.69	75.84	76.47	-2.30763	4.97678e-06	1	(S)-2-hydroxy-acid oxidase	K11517	1.1.3.15	00630 Glyoxylate and dicarboxylate metabolism |04146 Peroxisome	Carbohydrate metabolism|Transport and catabolism	Metabolism|Cellular Processes	AT4G18360.1	Aldolase-type TIM barrel family protein	Cre03.g171300.t1.2	Glycolate oxidase
DN37828_c0_g1_i1	MspRCC299_71221	1097	4.12	9.95	9.47	20.86	47.3	47.82	-2.30069	0.0275848	0			5.2.1.8				AT5G19370.1	rhodanese-like domain-containing protein / PPIC-type PPIASE domain-containing protein	Cre07.g350400.t1.1	Peptidyl-prolyl cis-trans isomerase, parvulin-type
DN67084_c0_g1_i1	Vocar.0004s0052.1.p	822	0.91	2.1	2.09	5.35	10.01	9.73	-2.29854	0.0129271	0		K10357	3.6.4.1				AT1G08730.1	Myosin family protein with Dil domain	Cre16.g658650.t1.1	Myosin heavy chain, class XI
DN3998_c0_g1_i1	MspRCC299_56440	676	0.73	0.75	0.3	1.74	3.68	3.3	-2.29245	0.0193783	0			3.6.4.12				AT1G50410.1	SNF2 domain-containing protein / helicase domain-containing protein / zinc finger protein-related	Cre01.g046237.t1.1
DN1566_c0_g1_i1	Olu231_16077	1771	33.97	40.73	39.92	181.48	187.6	192.07	-2.29153	2.37349e-06	1			3.5.4.9|1.5.1.5				AT3G12290.1	Amino acid dehydrogenase family protein	Cre03.g182450.t1.2
DN36911_c0_g2_i1	Cre12.g514400.t1.2	899	4.39	5.97	6.86	18.69	36.04	29.55	-2.29111	0.0119464	0							AT2G46830.1	circadian clock associated 1
DN18806_c40_g1_i1	Cre10.g425900.t1.2	999	677.69	749.17	771.22	3709.84	3525.66	3506.43	-2.28894	2.27136e-06	1	light-harvesting complex I chlorophyll a/b binding protein 4	K08910		00196 Photosynthesis - antenna proteins	Energy metabolism	Metabolism	AT3G47470.1	light-harvesting chlorophyll-protein complex I subunit A4
DN32320_c0_g1_i1	Olu231_51954	669	2.36	3.17	3.3	10	16.39	16.7	-2.28687	0.00659118	1	DNA replication licensing factor MCM4	K02212	3.6.4.12	03030 DNA replication |04110 Cell cycle |04111 Cell cycle - yeast |04113 Meiosis - yeast	Replication and repair|Cell growth and death|Cell growth and death|Cell growth and death	Genetic Information Processing|Cellular Processes|Cellular Processes|Cellular Processes	AT2G16440.1	Minichromosome maintenance (MCM2/3/5) family protein	Cre07.g316850.t1.2	Minichromosome maintenance protein
DN44059_c0_g1_i1	MspRCC299_96766	1610	7.29	8.29	7.86	25.8	43.03	45.52	-2.28641	0.00814768	1	leukotriene-A4 hydrolase	K01254	3.3.2.6	00590 Arachidonic acid metabolism	Lipid metabolism	Metabolism	AT5G13520.1	peptidase M1 family protein	Cre13.g585900.t1.2	Leukotriene A-4 hydrolase
DN2340_c0_g2_i1	Vocar.0001s0178.1.p	2483	1.74	2.8	2.41	6.12	13.77	13.9	-2.28151	0.0259679	0	serine/threonine-protein kinase SMG1	K08873	2.7.11.1	03015 mRNA surveillance pathway	Translation	Genetic Information Processing	AT1G50030.1	target of rapamycin	Cre13.g572050.t1.1	Nonsense-mediated decay (NMD) pathway protein
DN43554_c0_g1_i1	Vocar.0033s0124.1.p	447	9.49	18.43	17.48	42.39	88.97	88.37	-2.27497	0.020752	0	dolichyl-diphosphooligosaccharide---protein glycosyltransferase	K07151	2.4.99.18	00510 N-Glycan biosynthesis |00513 Various types of N-glycan biosynthesis |04141 Protein processing in endoplasmic reticulum	Glycan biosynthesis and metabolism|Glycan biosynthesis and metabolism|Folding, sorting and degradation	Metabolism|Metabolism|Genetic Information Processing	AT5G19690.1	staurosporin and temperature sensitive 3-like A	Cre09.g387245.t1.1
DN44900_c0_g1_i1	CsuC169_221	614	0.82	1.01	0.84	0.99	6.67	5.26	-2.27469	0.116161	0		K11681	3.6.4.12				AT3G12810.1	SNF2 domain-containing protein / helicase domain-containing protein	Cre14.g618860.t1.1
DN18460_c0_g2_i1	CsuC169_58970	1816	1.43	1.98	2.3	4.88	12.45	10.3	-2.27467	0.0321648	0							AT5G55390.1	ENHANCED DOWNY MILDEW 2	Cre10.g455600.t1.1	Origin recognition complex subunit 1
DN58819_c0_g1_i1	Olu231_34891	833	0.22	0.23	0.23	0.78	1.7	0.81	-2.27448	0.0448949	0							AT5G02320.1	myb domain protein 3r-5	Cre09.g399067.t1.1
DN64076_c0_g1_i1	CsuC169_34877	4468	4.24	2.42	2.17	8.1	17.24	17.36	-2.27375	0.0227433	0	diphosphate-dependent phosphofructokinase	K00895	2.7.1.90	00010 Glycolysis / Gluconeogenesis |00030 Pentose phosphate pathway |00051 Fructose and mannose metabolism	Carbohydrate metabolism|Carbohydrate metabolism|Carbohydrate metabolism	Metabolism|Metabolism|Metabolism	AT4G04040.1	Phosphofructokinase family protein	Cre11.g467552.t1.1
DN7286_c0_g2_i1	Olu231_7426	807	1.16	2.27	1.54	3.84	10.24	9.95	-2.27352	0.0396172	0	cohesin complex subunit SCC1	K06670		04110 Cell cycle |04111 Cell cycle - yeast	Cell growth and death|Cell growth and death	Cellular Processes|Cellular Processes	AT5G16270.1	sister chromatid cohesion 1 protein 4	Cre09.g412450.t1.1
DN58057_c1_g1_i1	MspRCC299_62353	1216	1.36	3.24	2.93	6.11	15.02	15.22	-2.27123	0.0348576	0									Cre12.g523600.t1.1
DN18057_c5_g1_i1	Olu231_31386	891	1.03	1.8	2.1	6.19	9.39	8.18	-2.26888	0.00311979	1	cell division control protein 45	K06628		04110 Cell cycle |04111 Cell cycle - yeast |04113 Meiosis - yeast	Cell growth and death|Cell growth and death|Cell growth and death	Cellular Processes|Cellular Processes|Cellular Processes	AT3G25100.1	cell division cycle 45	Cre06.g270250.t1.1	Cell Division Cycle protein
DN43121_c0_g1_i1	Cre03.g149800.t1.1	913	4.51	7.41	9.5	25.47	39.33	38.4	-2.26841	0.00439884	1		K16803					AT2G35630.1	ARM repeat superfamily protein
DN17932_c0_g1_i1	Cre04.g228650.t1.2	1794	1.3	2.58	2.52	7.09	12.24	11.5	-2.26819	0.00802517	1			3.6.3.44				AT2G34660.1	multidrug resistance-associated protein 2
DN45458_c0_g1_i1	MspRCC299_113348	2271	1.95	6.12	5.12	9.7	27.04	26.58	-2.26322	0.0459079	0	5-oxoprolinase (ATP-hydrolysing)	K01469	3.5.2.9	00480 Glutathione metabolism	Metabolism of other amino acids	Metabolism	AT5G37830.1	oxoprolinase 1	Cre07.g325748.t1.1
DN10342_c0_g3_i1	Olu231_33434	377	4.36	6.1	1.36	15.05	21.59	20.05	-2.26186	0.00343496	1							AT3G02380.1	CONSTANS-like 2	Cre06.g278159.t1.1	CONSTANS-like protein involved in circadian rhythms
DN30689_c0_g1_i1	Vocar.0003s0372.1.p	1686	4.69	4.55	4.27	10.74	25.84	28.2	-2.26152	0.0353917	0		K11491					AT4G15890.1	binding	Cre05.g241150.t1.1
DN45040_c0_g1_i1	Cre12.g496950.t1.1	1284	1.55	2.42	4.33	7.64	15.9	16.25	-2.26122	0.0231373	0	Cys-Gly metallodipeptidase DUG1	K15428	3.4.13.5|3.4.13.-	00480 Glutathione metabolism	Metabolism of other amino acids	Metabolism	AT5G52820.1	WD-40 repeat family protein / notchless protein, putative
DN57018_c0_g1_i1	Olu231_25325	9828	2.38	3.63	3.56	11.15	17.45	17.21	-2.25907	0.00453388	1	ataxia telangiectasia mutated family protein	K04728	2.7.11.1	01524 Platinum drug resistance |03440 Homologous recombination |04064 NF-kappa B signaling pathway |04068 FoxO signaling pathway |04110 Cell cycle |04115 p53 signaling pathway |04210 Apoptosis |04214 Apoptosis - fly |04218 Cellular senescence |05165 Human papillomavirus infection |05166 HTLV-I infection |05202 Transcriptional misregulation in cancers |05206 MicroRNAs in cancer	Drug resistance|Replication and repair|Signal transduction|Signal transduction|Cell growth and death|Cell growth and death|Cell growth and death|Cell growth and death|Cell growth and death|Infectious diseases|Infectious diseases|Cancers|Cancers	Human Diseases|Genetic Information Processing|Environmental Information Processing|Environmental Information Processing|Cellular Processes|Cellular Processes|Cellular Processes|Cellular Processes|Cellular Processes|Human Diseases|Human Diseases|Human Diseases|Human Diseases	AT3G48190.1	ataxia-telangiectasia mutated	Cre13.g564350.t1.2
DN12101_c1_g1_i1	CsuC169_30586	999	2.07	1.94	2.48	6.4	11.57	13.08	-2.2583	0.0156726	0	serine/threonine-protein kinase mTOR	K07203	2.7.11.1	01521 EGFR tyrosine kinase inhibitor resistance |01522 Endocrine resistance |04012 ErbB signaling pathway |04066 HIF-1 signaling pathway |04072 Phospholipase D signaling pathway |04136 Autophagy - other eukaryotes |04138 Autophagy - yeast |04139 Mitophagy - yeast |04140 Autophagy - animal |04150 mTOR signaling pathway |04151 PI3K-Akt signaling pathway |04152 AMPK signaling pathway |04211 Longevit…	Drug resistance|Drug resistance|Signal transduction|Signal transduction|Signal transduction|Transport and catabolism|Transport and catabolism|Transport and catabolism|Transport and catabolism|Signal transduction|Signal transduction|Signal transduction|Aging|Aging|Aging|Cell growth and death|Signal transduction|Signal transduction|Immune system|Endocrine system|Endocrine system|Endocrine system|En…	Human Diseases|Human Diseases|Environmental Information Processing|Environmental Information Processing|Environmental Information Processing|Cellular Processes|Cellular Processes|Cellular Processes|Cellular Processes|Environmental Information Processing|Environmental Information Processing|Environmental Information Processing|Organismal Systems|Organismal Systems|Organismal Systems|Cellular Proce…	AT1G50030.1	target of rapamycin	Cre09.g400553.t2.1	Target of rapamycin, growth-regulatory PI3K-like protein kinase
DN39245_c0_g1_i1	Vocar.0017s0189.1.p	561	2.41	6.1	6.24	13.52	27.08	29.91	-2.25711	0.0234454	0	cleavage and polyadenylation specificity factor subunit 4	K14404		03015 mRNA surveillance pathway |05164 Influenza A	Translation|Infectious diseases	Genetic Information Processing|Human Diseases	AT1G30460.1	cleavage and polyadenylation specificity factor 30	Cre24.g755647.t1.1
DN44383_c0_g1_i1	Cre03.g149800.t1.1	881	7.95	8.48	9.06	26.47	47.83	47.52	-2.25675	0.0105149	0		K16803					AT2G35630.1	ARM repeat superfamily protein
DN44220_c0_g1_i1	CsuC169_47692	2264	2.5	4.24	5.32	12.13	22.15	23.35	-2.25659	0.0141333	0							AT2G31400.1	genomes uncoupled 1	Cre12.g511400.t1.1	Cyclin-related protein
DN15560_c0_g1_i1	Cre14.g625500.t2.1	1038	0.43	1.5	1.76	2.59	7.58	7.45	-2.25552	0.0516579	0							AT5G60070.1	ankyrin repeat family protein
DN29437_c0_g1_i1	Vocar.0007s0276.1.p	2277	27.99	20.44	18.54	82.55	118.24	118.31	-2.25242	0.00236565	1	GDP-D-mannose 3', 5'-epimerase	K10046	5.1.3.18|5.1.3.-	00053 Ascorbate and aldarate metabolism |00520 Amino sugar and nucleotide sugar metabolism	Carbohydrate metabolism|Carbohydrate metabolism	Metabolism|Metabolism	AT5G28840.2	GDP-D-mannose 3\',5\'-epimerase	Cre01.g019250.t1.2	Putative dTDP-glucose 4-6-dehydratase
DN17263_c1_g1_i1	MpuCCMP1545_143579	903	42.3	38.36	37.56	225.85	169.12	167.65	-2.25069	0.00152386	1							AT3G07090.1	PPPDE putative thiol peptidase family protein	Cre12.g555850.t1.1
DN31080_c0_g1_i1	MpuCCMP1545_50169	688	1.85	1.75	3.04	7.24	13.8	10.54	-2.24976	0.0127613	0		K11840	3.4.19.12				AT3G11910.1	ubiquitin-specific protease 13	Cre03.g191900.t1.2
DN14936_c0_g1_i1	MpuCCMP1545_47235	4729	1.91	3.11	3.77	6.62	17	18.18	-2.24957	0.0413999	0	transformation/transcription domain-associated protein	K08874	2.7.11.1	05166 HTLV-I infection	Infectious diseases	Human Diseases	AT4G36080.1	phosphotransferases, alcohol group as acceptor;binding;inositol or phosphatidylinositol kinases	Cre02.g088750.t1.2
DN2752_c0_g1_i1	Olu231_8266	546	0.39	1.58	0.59	2.11	5.47	4.58	-2.24793	0.0403427	0							AT2G31650.1	homologue of trithorax	Cre12.g515050.t1.1	Histone-lysine N-methyltransferase
DN9828_c0_g1_i1	Olu231_40372	4337	2.49	7.06	7.5	8.98	36.58	35.33	-2.24619	0.0804156	0			3.6.4.12				AT2G25170.1	chromatin remodeling factor CHD3 (PICKLE)	Cre03.g158550.t1.2
DN64932_c0_g1_i1	Vocar.0021s0046.1.p	882	3.24	3.11	1.6	8.36	13.42	15.93	-2.24592	0.0122873	0	indoleamine 2,3-dioxygenase	K00463	1.13.11.52	00380 Tryptophan metabolism |05143 African trypanosomiasis	Amino acid metabolism|Infectious diseases	Metabolism|Human Diseases			Cre17.g710200.t2.1
DN17339_c0_g2_i1	Vocar.0035s0059.1.p	2085	0.91	1.27	1.06	2.09	9.91	3.36	-2.24511	0.171067	0	alpha,alpha-trehalase	K01194	3.2.1.28	00500 Starch and sucrose metabolism	Carbohydrate metabolism	Metabolism	AT4G24040.1	trehalase 1	Cre03.g195600.t1.2
DN42965_c0_g1_i1	MspRCC299_104842	2326	23.24	25.4	25.37	125.26	111.81	113.66	-2.24457	2.71477e-05	1	violaxanthin de-epoxidase	K09839	1.10.99.3|1.23.5.1	00906 Carotenoid biosynthesis	Metabolism of terpenoids and polyketides	Metabolism	AT1G08550.2	non-photochemical quenching 1	Cre09.g388060.t1.1	Violaxanthin de-epoxidase-related protein
DN50687_c0_g1_i1	MspRCC299_86046	1377	17.97	24.15	25.83	100.13	109.99	111.72	-2.2438	4.03732e-05	1			1.3.5.5				AT3G09580.1	FAD/NAD(P)-binding oxidoreductase family protein	Cre12.g560900.t1.2	Amine oxidase, flavin-containing
DN51742_c0_g2_i1	CsuC169_19236	414	3.22	5.03	2.05	13.19	18.14	17.38	-2.24157	0.00192309	1							AT3G44730.1	kinesin-like protein 1	Cre05.g233100.t1.2
DN12131_c0_g2_i1	MspRCC299_64031	958	10.72	11.37	10.31	40.94	57.21	55.02	-2.24107	0.0014004	1	RAD51-like protein 1	K10869	3.6.1.8	03440 Homologous recombination	Replication and repair	Genetic Information Processing	AT2G28560.1	DNA repair (Rad51) family protein	Cre01.g025300.t1.1
DN17538_c0_g2_i1	CsuC169_38692	5670	6.33	4.85	4.67	32.75	21.07	21.01	-2.23913	0.00753527	1	phospholipase D1/2	K01115	3.1.4.4	00564 Glycerophospholipid metabolism |00565 Ether lipid metabolism |04014 Ras signaling pathway |04024 cAMP signaling pathway |04071 Sphingolipid signaling pathway |04072 Phospholipase D signaling pathway |04144 Endocytosis |04666 Fc gamma R-mediated phagocytosis |04724 Glutamatergic synapse |04912 GnRH signaling pathway |05231 Choline metabolism in cancer	Lipid metabolism|Lipid metabolism|Signal transduction|Signal transduction|Signal transduction|Signal transduction|Transport and catabolism|Immune system|Nervous system|Endocrine system|Cancers	Metabolism|Metabolism|Environmental Information Processing|Environmental Information Processing|Environmental Information Processing|Environmental Information Processing|Cellular Processes|Organismal Systems|Organismal Systems|Organismal Systems|Human Diseases	AT3G15730.1	phospholipase D alpha 1
DN19503_c0_g1_i5	Vocar.0004s0052.1.p	4023	0.99	1.69	1.36	2.41	8	8.63	-2.23661	0.0656137	0		K10357	3.6.4.1				AT1G08730.1	Myosin family protein with Dil domain	Cre16.g658650.t1.1	Myosin heavy chain, class XI
DN59639_c0_g1_i1	Vocar.0011s0177.1.p	1324	4.17	1.54	1.66	11.82	10.48	12.41	-2.23561	0.000901258	1	cyclin-A	K06627		04110 Cell cycle |04152 AMPK signaling pathway |04218 Cellular senescence |04914 Progesterone-mediated oocyte maturation |05161 Hepatitis B |05165 Human papillomavirus infection |05169 Epstein-Barr virus infection |05203 Viral carcinogenesis	Cell growth and death|Signal transduction|Cell growth and death|Endocrine system|Infectious diseases|Infectious diseases|Infectious diseases|Cancers	Cellular Processes|Environmental Information Processing|Cellular Processes|Organismal Systems|Human Diseases|Human Diseases|Human Diseases|Human Diseases	AT1G80370.1	Cyclin A2;4	Cre03.g207900.t1.1	A-type cyclin
DN12302_c0_g2_i1	MpuCCMP1545_52710	4434	1.86	3.71	4.14	6.12	19.42	20.18	-2.23528	0.0601149	0			3.6.4.12				AT2G13370.1	chromatin remodeling 5	Cre03.g158550.t1.2
DN16494_c0_g1_i1	Olu231_8266	1238	1.13	1.66	1.51	3.38	9.03	7.82	-2.23409	0.0369804	0							AT2G31650.1	homologue of trithorax	Cre12.g515050.t1.1	Histone-lysine N-methyltransferase
DN12608_c0_g1_i1	Vocar.0009s0134.1.p	1023	0.35	2.34	2.59	2.98	9.84	12	-2.23289	0.0813198	0							AT5G49430.1	WD40/YVTN repeat-like-containing domain;Bromodomain	Cre02.g078150.t1.1
DN18563_c0_g2_i1	MspRCC299_106745	862	1.4	2.65	3.5	3.11	14.99	17.37	-2.23205	0.104804	0		K10357	3.6.4.1				AT5G20490.2	Myosin family protein with Dil domain	Cre16.g658650.t1.1	Myosin heavy chain, class XI
DN54291_c0_g1_i1	Olu231_49527	1043	2.57	4.31	3.32	13.98	17.15	16.76	-2.23116	0.00035723	1	magnesium chelatase subunit H	K03403	6.6.1.1	00860 Porphyrin and chlorophyll metabolism	Metabolism of cofactors and vitamins	Metabolism	AT5G13630.1	magnesium-chelatase subunit chlH, chloroplast, putative / Mg-protoporphyrin IX chelatase, putative (CHLH)	Cre11.g477625.t1.1
DN7583_c0_g1_i1	CsuC169_18686	890	1.14	1.27	0.63	3.2	5.85	5.22	-2.23084	0.0104221	0	mannosyl-glycoprotein endo-beta-N-acetylglucosaminidase	K01227	3.2.1.96	00511 Other glycan degradation	Glycan biosynthesis and metabolism	Metabolism	AT3G11040.1	Glycosyl hydrolase family 85	Cre13.g582250.t1.2
DN43659_c0_g1_i1	Olu231_2917	1269	6.7	9.83	7.95	33.23	39.58	41.94	-2.22882	0.000399247	1							AT3G13050.1	Major facilitator superfamily protein	Cre02.g094200.t1.1
DN36125_c0_g1_i1	Olu231_26520	1249	956.61	1030.93	1039.26	4546.72	4832.3	4781.65	-2.22602	2.23832e-06	1							AT1G71500.1	Rieske (2Fe-2S) domain-containing protein	Cre02.g093650.t1.2
DN5488_c0_g2_i1	CsuC169_15913	2337	13.45	11.94	13.5	69.55	55.94	56.38	-2.22544	0.000447608	1	homogentisate solanesyltransferase	K12501	2.5.1.117	00130 Ubiquinone and other terpenoid-quinone biosynthesis	Metabolism of cofactors and vitamins	Metabolism	AT3G11945.1	homogentisate prenyltransferase	Cre06.g283750.t1.2	Homogentisate solanesyltransferase
DN33246_c0_g1_i1	Olu231_46490	1027	3.75	5.64	5.69	9.86	32.37	28.29	-2.2254	0.056531	0	structural maintenance of chromosome 3 (chondroitin sulfate proteoglycan 6)	K06669		04110 Cell cycle |04111 Cell cycle - yeast |04113 Meiosis - yeast |04114 Oocyte meiosis	Cell growth and death|Cell growth and death|Cell growth and death|Cell growth and death	Cellular Processes|Cellular Processes|Cellular Processes|Cellular Processes	AT2G27170.2	Structural maintenance of chromosomes (SMC) family protein	Cre10.g445650.t1.2	Structural Maintenance of Chromosomes protein
DN29797_c0_g1_i1	Olu231_6879	1383	51.29	62.26	60.11	274.14	271.08	266.84	-2.22532	7.23559e-07	1							AT5G38660.1	acclimation of photosynthesis to environment	Cre16.g665250.t1.2	Thykaloid associated protein required for photosynthetic acclimation to variable light intensity
DN43490_c0_g1_i1	CsuC169_34612	1357	7.8	9.44	11.38	48.84	41.35	43.58	-2.22466	0.000138603	1							AT1G17190.1	glutathione S-transferase tau 26	Cre01.g044700.t1.2
DN44507_c0_g1_i1	Cre09.g410050.t1.2	2070	2.27	4.09	4.72	8.4	21.88	21.49	-2.22416	0.0391395	0			3.6.3.8				AT1G07810.1	ER-type Ca2+-ATPase 1
DN56979_c1_g1_i1	CsuC169_35165	762	4.5	5.64	7.76	18.1	33.87	31.53	-2.22182	0.0119803	0							AT3G11540.1	Tetratricopeptide repeat (TPR)-like superfamily protein	Cre12.g552851.t1.1
DN18632_c0_g2_i1	CsuC169_37891	3934	4.76	4.86	4.87	17.3	24.63	25.57	-2.21983	0.0024992	1	E3 ubiquitin-protein ligase HUWE1	K10592	6.3.2.19|2.3.2.26	04120 Ubiquitin mediated proteolysis	Folding, sorting and degradation	Genetic Information Processing	AT1G55860.1	ubiquitin-protein ligase 1	Cre01.g012450.t1.1
DN52999_c0_g1_i1	Olu231_17428	1742	5.77	7.01	7.75	21.35	36.23	38.04	-2.21958	0.00926868	1	glucose-6-phosphate isomerase	K01810	5.3.1.9	00010 Glycolysis / Gluconeogenesis |00030 Pentose phosphate pathway |00500 Starch and sucrose metabolism |00520 Amino sugar and nucleotide sugar metabolism	Carbohydrate metabolism|Carbohydrate metabolism|Carbohydrate metabolism|Carbohydrate metabolism	Metabolism|Metabolism|Metabolism|Metabolism	AT5G42740.1	Sugar isomerase (SIS) family protein	Cre03.g175400.t1.2	Phosphoglucose isomerase
DN8131_c0_g1_i1	MspRCC299_75255	576	0.54	0.37	0.55	0.54	2.18	4.07	-2.21744	0.156986	0							AT4G15236.1	ABC-2 and Plant PDR ABC-type transporter family protein	Cre07.g313250.t1.2
DN12897_c0_g1_i1	Vocar.0009s0015.1.p	689	8.08	11.2	10.54	45.6	44.33	48.67	-2.21658	2.2469e-05	1	peroxisomal 2,4-dienoyl-CoA reductase	K13237	1.3.1.34	04146 Peroxisome	Transport and catabolism	Cellular Processes	AT3G12800.1	short-chain dehydrogenase-reductase B	Cre17.g731850.t1.2
DN52009_c0_g1_i1	Vocar.0018s0207.1.p	1538	22.23	20.66	21.25	95.2	100.4	102.46	-2.21631	3.83833e-06	1		K15104					AT5G19760.1	Mitochondrial substrate carrier family protein	Cre16.g672650.t1.2	Mitochondrial substrate carrier protein, possible 2-oxoglutarate/malate carrier
DN57452_c0_g1_i1	CsuC169_64866	1127	3.29	5.47	5.67	17.25	24.86	24.83	-2.2138	0.0026998	1	THO complex subunit 1	K12878		03013 RNA transport |03040 Spliceosome	Translation|Transcription	Genetic Information Processing|Genetic Information Processing	AT5G09860.1	nuclear matrix protein-related	Cre16.g695300.t1.1
DN46898_c0_g1_i1	CsuC169_28956	326	1.29	0.88	2.19	4.27	8.77	7.17	-2.21267	0.0183174	0							AT1G58230.1	binding	Cre06.g274950.t1.1
DN7445_c0_g1_i1	CsuC169_34768	1056	0.59	1.3	1.2	3.47	5.72	5.13	-2.21235	0.0061763	1	DNA excision repair protein ERCC-4	K10848	3.1.-.-	03420 Nucleotide excision repair |03460 Fanconi anemia pathway	Replication and repair|Replication and repair	Genetic Information Processing|Genetic Information Processing	AT5G41150.1	Restriction endonuclease, type II-like superfamily protein	Cre06.g311400.t1.2
DN16356_c0_g1_i2	Vocar.0036s0059.1.p	2218	0.24	0.5	0.73	2.35	1.62	2.84	-2.21184	0.00956241	1		K14951	3.6.3.8				AT5G23630.1	phosphate deficiency response 2	Cre02.g093700.t1.1
DN21774_c0_g1_i3	Cre10.g449750.t1.1	3239	0.78	2.05	1.11	2.01	8.2	8.04	-2.21163	0.0827871	0							AT3G16910.1	acyl-activating enzyme 7
DN31828_c0_g1_i1	Vocar.0006s0301.1.p	300	7.57	3.1	5.12	16.44	26.2	30.48	-2.21125	0.0117634	0							AT2G46830.1	circadian clock associated 1	Cre12.g514400.t2.1
DN66317_c0_g1_i1	CsuC169_52476	628	1.28	1.97	0.65	1.91	9.22	6.92	-2.21045	0.0977252	0	splicing factor 3B subunit 3	K12830		03040 Spliceosome	Transcription	Genetic Information Processing	AT3G55220.1	Cleavage and polyadenylation specificity factor (CPSF) A subunit protein	Cre08.g372800.t1.1
DN15937_c0_g1_i1	Vocar.0006s0037.2.p	489	0.9	1.62	2.29	3.81	8.66	9.76	-2.2084	0.0361178	0	golgi-specific brefeldin A-resistance guanine nucleotide exchange factor 1	K18443		04144 Endocytosis	Transport and catabolism	Cellular Processes	AT1G13980.2	sec7 domain-containing protein	Cre07.g334100.t1.1
DN13265_c0_g2_i1	Vocar.0049s0028.1.p	1333	1.88	2.06	2.57	6.48	12.03	11.52	-2.20568	0.011721	0			3.6.3.25				AT2G29940.1	pleiotropic drug resistance 3	Cre04.g224400.t1.1
DN21559_c0_g3_i2	CsuC169_17392	2783	1.58	1.75	2.18	5.2	10.9	9.28	-2.20357	0.0177755	0							AT5G02860.1	Pentatricopeptide repeat (PPR) superfamily protein	Cre10.g437150.t1.2	Cyclin-related pentatrichopeptide repeat protein
DN3982_c0_g1_i1	MspRCC299_92955	2979	7.48	8.56	8.26	26.8	41.99	43.11	-2.20318	0.00518705	1		K17302					AT1G52360.1	Coatomer, beta\' subunit	Cre02.g118500.t1.1	Beta\' subunit of COP-I complex
DN51451_c0_g1_i1	CsuC169_38931	747	5.12	6.31	4.95	19.45	28.24	27.71	-2.20263	0.00239505	1							AT1G71090.1	Auxin efflux carrier family protein	Cre16.g680200.t1.1
DN11598_c0_g2_i1	MpuCCMP1545_47235	1935	1.2	1.81	1.84	2.45	9.97	9.88	-2.20099	0.0805877	0	transformation/transcription domain-associated protein	K08874	2.7.11.1	05166 HTLV-I infection	Infectious diseases	Human Diseases	AT4G36080.1	phosphotransferases, alcohol group as acceptor;binding;inositol or phosphatidylinositol kinases	Cre02.g088750.t1.2
DN10559_c0_g1_i1	Cre17.g735350.t1.1	803	0.47	0.12	0.72	2.46	2.72	0.84	-2.2002	0.062655	0							AT3G04710.3	ankyrin repeat family protein
DN42935_c0_g1_i1	Cre01.g047700.t1.2	1686	41.08	38.32	38.36	188.04	180.55	172.41	-2.19978	6.76164e-06	1	peptidyl-prolyl isomerase D	K05864	5.2.1.8	04217 Necroptosis |04218 Cellular senescence	Cell growth and death|Cell growth and death	Cellular Processes|Cellular Processes	AT2G15790.1	peptidyl-prolyl cis-trans isomerase / cyclophilin-40 (CYP40) / rotamase
DN12813_c0_g1_i2	CsuC169_23409	1433	2.35	2.03	1.67	12.2	6.98	8.56	-2.19696	0.00972844	1							AT1G72200.1	RING/U-box superfamily protein	Cre07.g350867.t1.1
DN12937_c2_g1_i1	MspRCC299_104231	1536	2.6	3.97	3.6	10.24	18.65	17.73	-2.19663	0.0107471	0							AT1G67930.1	Golgi transport complex protein-related	Cre17.g721900.t1.2	Component of oligomeric golgi complex
DN68021_c0_g1_i1	Olu231_9462	361	5.4	5.54	4.03	17.87	27.44	23.17	-2.19361	0.00315368	1							AT5G63320.2	nuclear protein X1	Cre03.g168050.t1.2
DN44765_c0_g1_i1	Vocar.0042s0085.5.p	1118	3.16	6.25	7.17	12.11	32.93	30.75	-2.19256	0.0424621	0	trehalose 6-phosphate synthase/phosphatase	K16055	2.4.1.15|3.1.3.12	00500 Starch and sucrose metabolism	Carbohydrate metabolism	Metabolism	AT4G27550.1	trehalose-6-phosphatase synthase S4	Cre16.g686200.t1.1	Trehalose-6-phosphate synthase/phosphatase
DN64210_c2_g1_i1	Vocar.0005s0029.1.p	1175	54.66	79.31	85.71	330.49	341.61	331.51	-2.19172	1.33048e-05	1							AT4G22890.2	PGR5-LIKE A	Cre07.g340200.t1.1	Thylakoid transmembrane protein involved in cyclic electron flow
DN19440_c0_g1_i1	Vocar.0011s0270.1.p	3236	0.78	0.76	0.77	1.6	4.65	4.3	-2.19128	0.0463846	0		K10357	3.6.4.1				AT1G50360.1	P-loop containing nucleoside triphosphate hydrolases superfamily protein	Cre09.g416250.t1.1
DN51541_c0_g1_i1	Vocar.0042s0055.1.p	504	3.02	7.52	7.02	19.32	29.04	31.83	-2.19113	0.00672315	1		K18670	2.7.12.1				AT5G35980.1	yeast YAK1-related gene 1	Cre08.g381950.t1.2
DN5332_c0_g2_i1	MspRCC299_64402	2431	14.81	19.68	17.6	78.6	80.2	78.98	-2.19055	2.01288e-06	1							AT2G47830.2	Cation efflux family protein
DN50075_c0_g1_i1	Vocar.0001s0479.1.p	998	658.73	708.52	705.3	3444.57	3015.02	2981.69	-2.18758	8.12334e-05	1	light-harvesting complex II chlorophyll a/b binding protein 2	K08913	1.10.3.9	00196 Photosynthesis - antenna proteins	Energy metabolism	Metabolism	AT2G05100.1	photosystem II light harvesting complex gene 2.1	Cre01.g066917.t1.1	Chlorophyll a/b binding protein of LHCII
DN148_c0_g1_i1	Cre06.g258700.t1.1	3573	6.74	4.27	4.38	20.61	24.53	24.73	-2.18268	0.000314853	1	pyruvate carboxylase	K01958	6.4.1.1	00020 Citrate cycle (TCA cycle) |00620 Pyruvate metabolism |00720 Carbon fixation pathways in prokaryotes	Carbohydrate metabolism|Carbohydrate metabolism|Energy metabolism	Metabolism|Metabolism|Metabolism	AT1G03090.2	methylcrotonyl-CoA carboxylase alpha chain, mitochondrial / 3-methylcrotonyl-CoA carboxylase 1 (MCCA)
DN51663_c0_g1_i1	MspRCC299_79103	1318	0.98	2.83	2.8	5.38	11.86	12.74	-2.18128	0.031495	0			3.6.3.44				AT2G34660.2	multidrug resistance-associated protein 2	Cre03.g174050.t1.2	ABC transporter, multidrug resistance associated protein
DN42960_c0_g1_i1	Vocar.0017s0076.1.p	540	4.89	3.41	4.78	26.37	15.47	17.47	-2.18091	0.0103854	0	RNA-binding protein FUS	K13098		05202 Transcriptional misregulation in cancers	Cancers	Human Diseases	AT1G50300.1	TBP-associated factor 15	Cre07.g328400.t1.2
DN16074_c0_g1_i1	MspRCC299_100666	1070	0.41	0.52	0.65	2.21	4.85	0.1	-2.18004	0.247782	0		K15285					AT1G06890.1	nodulin MtN21 /EamA-like transporter family protein	Cre02.g144300.t1.2
DN18563_c0_g1_i1	Vocar.0004s0052.1.p	928	0.79	0.61	1.1	0.79	5.87	4.66	-2.17887	0.128639	0		K10357	3.6.4.1				AT1G08730.1	Myosin family protein with Dil domain	Cre16.g658650.t1.1	Myosin heavy chain, class XI
DN55550_c0_g1_i1	MpuCCMP1545_195678	386	0.97	1.32	1.64	1.92	8.18	7.68	-2.17765	0.0840473	0	DNA replication licensing factor MCM4	K02212	3.6.4.12	03030 DNA replication |04110 Cell cycle |04111 Cell cycle - yeast |04113 Meiosis - yeast	Replication and repair|Cell growth and death|Cell growth and death|Cell growth and death	Genetic Information Processing|Cellular Processes|Cellular Processes|Cellular Processes	AT2G16440.1	Minichromosome maintenance (MCM2/3/5) family protein	Cre07.g316850.t1.2	Minichromosome maintenance protein
DN44484_c0_g1_i1	MspRCC299_84366	684	0.57	1.47	1.89	3	6.52	8.26	-2.17765	0.0443946	0		K17262					AT3G10220.1	tubulin folding cofactor B	Cre15.g636300.t1.2	Tubulin folding cofactor B
DN61523_c0_g1_i1	CsuC169_42089	393	2.51	4.18	1.59	12.75	13.03	11.68	-2.17765	0.000352234	1	U2-associated protein SR140	K12842		03040 Spliceosome	Transcription	Genetic Information Processing	AT5G25060.1	RNA recognition motif (RRM)-containing protein	Cre03.g158150.t1.1
DN14311_c0_g1_i3	Vocar.0082s0010.1.p	1921	1.31	0.52	1.27	5.97	4.84	3.18	-2.17406	0.0129437	0							AT3G04240.1	Tetratricopeptide repeat (TPR)-like superfamily protein	Cre05.g247300.t1.2
DN847_c0_g1_i1	Vocar.0001s1244.1.p	1030	0.7	2.77	2.21	4.35	10.99	10.29	-2.17387	0.0388068	0			3.4.17.20				AT5G02310.1	proteolysis 6	Cre02.g089237.t1.1
DN57339_c0_g1_i1	CsuC169_20113	1412	4.55	5.54	5.56	17.62	26.91	26.08	-2.17371	0.00358032	1	3-methylcrotonyl-CoA carboxylase alpha subunit	K01968	6.4.1.4	00280 Valine, leucine and isoleucine degradation	Amino acid metabolism	Metabolism	AT1G03090.2	methylcrotonyl-CoA carboxylase alpha chain, mitochondrial / 3-methylcrotonyl-CoA carboxylase 1 (MCCA)	Cre06.g278098.t1.1	Methylcrotonoyl-CoA carboxylase alpha subunit
DN7849_c0_g1_i1	Vocar.0021s0020.1.p	1685	1.9	2.82	3.05	7.5	13.41	14.06	-2.17013	0.0128019	0		K08867	2.7.11.1				AT3G18750.1	with no lysine (K) kinase 6	Cre17.g700166.t1.1
DN12435_c0_g2_i1	MspRCC299_54634	1650	40.28	43.49	43.18	209.88	181.78	178.7	-2.16761	0.000120658	1
DN5647_c0_g1_i1	Cre01.g030200.t1.2	1731	4.65	3.73	3.75	13.2	20.41	20.87	-2.16715	0.00485842	1			3.1.3.16				AT1G79630.1	Protein phosphatase 2C family protein
DN44551_c0_g1_i1	MspRCC299_55918	1617	1.46	4.02	3.4	6.01	16.51	17.34	-2.16631	0.0502855	0							AT4G33240.1	1-phosphatidylinositol-4-phosphate 5-kinases;zinc ion binding;1-phosphatidylinositol-3-phosphate 5-kinases	Cre16.g668550.t1.2
DN15286_c0_g3_i1	MspRCC299_66235	1159	1.29	1.17	1.08	3.87	4.68	7.34	-2.1663	0.0172301	0		K10899	3.6.4.12				AT1G31360.1	RECQ helicase L2	Cre12.g502350.t1.1
DN1628_c0_g2_i1	CsuC169_36428	1227	4.12	6.56	6.3	21.13	26.65	28.23	-2.16235	0.00100302	1							AT4G14240.1	CBS domain-containing protein with a domain of unknown function (DUF21)	Cre17.g719250.t1.1
DN64525_c0_g1_i1	MpuCCMP1545_10788	828	18.84	17.82	16.54	61.56	92.63	83.76	-2.16116	0.00265876	1							AT2G46890.1	Protein of unknown function (DUF1295)	Cre06.g311800.t1.1
DN36738_c0_g1_i1	MpuCCMP1545_6369	2304	4.34	8.21	9.57	16.04	41.46	41.34	-2.15974	0.0409589	0	translation initiation factor 4G	K03260		03013 RNA transport |05416 Viral myocarditis	Translation|Cardiovascular diseases	Genetic Information Processing|Human Diseases	AT3G60240.4	eukaryotic translation initiation factor 4G	Cre17.g696250.t1.1
DN51263_c1_g1_i1	MpuCCMP1545_176021	2287	5.16	3.68	4.49	14.41	22.6	22.55	-2.15967	0.00501416	1	DNA replication licensing factor MCM3	K02541	3.6.4.12	03030 DNA replication |04110 Cell cycle |04111 Cell cycle - yeast |04113 Meiosis - yeast	Replication and repair|Cell growth and death|Cell growth and death|Cell growth and death	Genetic Information Processing|Cellular Processes|Cellular Processes|Cellular Processes	AT5G46280.1	Minichromosome maintenance (MCM2/3/5) family protein	Cre06.g295700.t1.1	Minichromosome maintenance protein
DN37980_c0_g2_i1	Olu231_43847	650	4.28	10.5	9.95	11.9	47.63	50.89	-2.15867	0.086808	0	GDPmannose 4,6-dehydratase	K01711	4.2.1.47	00051 Fructose and mannose metabolism |00520 Amino sugar and nucleotide sugar metabolism	Carbohydrate metabolism|Carbohydrate metabolism	Metabolism|Metabolism	AT5G66280.1	GDP-D-mannose 4,6-dehydratase 1	Cre04.g214502.t1.1
DN18270_c1_g2_i1	CsuC169_27979	1973	27.8	34.05	32.26	128.68	144.4	146.84	-2.15769	5.42786e-05	1	transaldolase	K00616	2.2.1.2	00030 Pentose phosphate pathway	Carbohydrate metabolism	Metabolism	AT1G12230.1	Aldolase superfamily protein	Cre01.g032650.t2.1	Transaldolase
DN29438_c0_g1_i1	CsuC169_54399	872	53.07	55.11	53.08	242.46	235.79	240.88	-2.15686	1.01962e-07	1
DN15132_c1_g2_i1	CsuC169_47495	3335	1.76	2.64	3.43	6.08	14.38	14.44	-2.15614	0.0328477	0	cohesin complex subunit SA-1/2	K06671		04110 Cell cycle |04111 Cell cycle - yeast |04113 Meiosis - yeast	Cell growth and death|Cell growth and death|Cell growth and death	Cellular Processes|Cellular Processes|Cellular Processes	AT2G47980.1	sister-chromatid cohesion protein 3	Cre17.g736400.t1.1
DN43801_c0_g1_i1	CsuC169_20201	1452	4.12	11.04	9.95	17.08	47.72	47.12	-2.15613	0.048891	0	beta-galactosidase	K01190	3.2.1.23	00052 Galactose metabolism |00511 Other glycan degradation |00600 Sphingolipid metabolism	Carbohydrate metabolism|Glycan biosynthesis and metabolism|Lipid metabolism	Metabolism|Metabolism|Metabolism	AT3G54440.1	glycoside hydrolase family 2 protein	Cre08.g379450.t1.1
DN14098_c0_g3_i2	CsuC169_7682	1171	0.7	0.59	0.82	2.31	3.97	3.12	-2.15542	0.00737259	1		K09422					AT5G02320.1	myb domain protein 3r-5	Cre16.g677382.t1.1
DN64915_c0_g1_i1	Olu231_516	1436	1.85	3.85	3.88	6.02	18.95	17.7	-2.15512	0.0573489	0		K14950	3.6.3.8				AT5G23630.1	phosphate deficiency response 2	Cre17.g744447.t1.1
DN29074_c0_g1_i1	MpuCCMP1545_45761	2902	7.66	9.29	9.14	26.93	45.58	43.69	-2.15504	0.00723866	1	importin subunit beta-1	K14293		03013 RNA transport	Translation	Genetic Information Processing	AT5G53480.1	ARM repeat superfamily protein	Cre01.g034000.t1.2	Importin beta
DN12422_c0_g2_i1	Vocar.0001s1241.1.p	845	0.33	0.9	0.45	1.98	3.12	2.38	-2.15458	0.0068027	1		K11136	3.6.4.12				AT1G79950.1	RAD3-like DNA-binding helicase protein	Cre02.g089608.t1.2
DN37730_c0_g1_i1	CsuC169_54940	1501	5.04	6.75	6.7	22.82	26.92	32.52	-2.15345	0.00176562	1	3-oxoacyl-[acyl-carrier-protein] synthase III	K00648	2.3.1.180	00061 Fatty acid biosynthesis	Lipid metabolism	Metabolism	AT1G62640.1	3-ketoacyl-acyl carrier protein synthase III	Cre04.g216950.t1.2
DN34649_c0_g1_i1	Cre12.g484500.t1.2	441	0.26	1.07	0.53	1.04	3.98	3.25	-2.15258	0.0798758	0							AT5G12320.1	ankyrin repeat family protein
DN11184_c0_g1_i1	Cre06.g280050.t1.2	3024	3.36	5.77	4.97	9.94	26.2	26.52	-2.15185	0.0427082	0	5'-3' exoribonuclease 1	K12618	2.7.11.1|3.1.13.-	03008 Ribosome biogenesis in eukaryotes |03018 RNA degradation	Translation|Folding, sorting and degradation	Genetic Information Processing|Genetic Information Processing	AT1G54490.1	exoribonuclease 4
DN14859_c1_g1_i1	Vocar.0009s0028.1.p	447	2.05	3.95	1.57	9.96	12.75	10.88	-2.14967	0.00138092	1		K11835	3.4.19.12				AT2G40930.1	ubiquitin-specific protease 5	Cre02.g117850.t1.2
DN56872_c0_g1_i1	Vocar.0051s0010.1.p	2383	23.09	29.37	28.57	90.33	134.88	134.1	-2.1487	0.00335118	1	1-deoxy-D-xylulose-5-phosphate synthase	K01662	2.2.1.7	00730 Thiamine metabolism |00900 Terpenoid backbone biosynthesis	Metabolism of cofactors and vitamins|Metabolism of terpenoids and polyketides	Metabolism|Metabolism	AT4G15560.1	Deoxyxylulose-5-phosphate synthase	Cre07.g356350.t1.1	1-deoxy-D-xylulose 5-phosphate synthase, chloroplast precursor
DN7468_c1_g2_i1	MpuCCMP1545_28325	591	0.87	2.84	2.29	4.84	11.22	10.54	-2.14839	0.0310788	0		K14950	3.6.3.7				AT5G23630.1	phosphate deficiency response 2	Cre17.g744447.t1.1
DN1673_c0_g1_i1	MspRCC299_58629	1476	1.27	1.48	1.12	6.07	4.9	6.18	-2.1478	0.000469762	1		K01669	4.1.99.3				AT1G12370.2	photolyase 1	Cre12.g533000.t1.2	CPD photolyase, class II
DN16621_c0_g1_i1	CsuC169_46623	1662	0.41	0.99	0.62	1.47	3.89	3.59	-2.14753	0.04153	0							AT5G02860.1	Pentatricopeptide repeat (PPR) superfamily protein	Cre12.g511400.t1.1	Cyclin-related protein
DN6317_c0_g1_i1	CsuC169_55671	1706	2.95	5.81	5.57	11.54	27.1	24.7	-2.14408	0.0294125	0		K11492					AT1G64960.1	ARM repeat superfamily protein	Cre06.g262800.t1.2
DN31276_c0_g1_i1	MspRCC299_112646	1536	6.41	4.31	4.62	15.49	24.51	27.67	-2.14122	0.00927406	1	DNA repair protein RAD51	K04482	3.6.1.8	03440 Homologous recombination |03460 Fanconi anemia pathway |05200 Pathways in cancer |05212 Pancreatic cancer	Replication and repair|Replication and repair|Cancers|Cancers	Genetic Information Processing|Genetic Information Processing|Human Diseases|Human Diseases	AT5G20850.1	RAS associated with diabetes protein 51	Cre14.g622850.t1.1	DNA recombination protein
DN37118_c0_g1_i1	MspRCC299_113229	2356	7.29	6.02	6.19	27.53	27.89	30.48	-2.13918	2.57432e-05	1	tyrosine aminotransferase	K00815	2.6.1.5	00130 Ubiquinone and other terpenoid-quinone biosynthesis |00270 Cysteine and methionine metabolism |00350 Tyrosine metabolism |00360 Phenylalanine metabolism |00400 Phenylalanine, tyrosine and tryptophan biosynthesis |00401 Novobiocin biosynthesis |00950 Isoquinoline alkaloid biosynthesis |00960 Tropane, piperidine and pyridine alkaloid biosynthesis	Metabolism of cofactors and vitamins|Amino acid metabolism|Amino acid metabolism|Amino acid metabolism|Amino acid metabolism|Biosynthesis of other secondary metabolites|Biosynthesis of other secondary metabolites|Biosynthesis of other secondary metabolites	Metabolism|Metabolism|Metabolism|Metabolism|Metabolism|Metabolism|Metabolism|Metabolism	AT5G53970.1	Tyrosine transaminase family protein	Cre02.g147302.t1.1
DN57253_c0_g3_i1	Olu231_29095	1044	6.42	6.68	5.75	29.03	26.48	27.49	-2.13855	1.11591e-05	1		K01537	3.6.3.8				AT1G07810.1	ER-type Ca2+-ATPase 1	Cre05.g242350.t1.2
DN7314_c0_g1_i1	CsuC169_61711	782	0.6	0.87	0.99	1.33	4.89	4.61	-2.1383	0.0720662	0							AT1G08730.1	Myosin family protein with Dil domain	Cre16.g658650.t1.1	Myosin heavy chain, class XI
DN10888_c0_g2_i1	CsuC169_61652	3360	5.2	7.18	6.47	17.42	32.93	32.43	-2.13472	0.0141356	0
DN50670_c0_g1_i1	MspRCC299_106965	1844	4.75	6.82	6.08	21.74	29.14	26.63	-2.13471	0.000901499	1	UDP-sugar pyrophosphorylase	K12447	2.7.7.64	00040 Pentose and glucuronate interconversions |00052 Galactose metabolism |00053 Ascorbate and aldarate metabolism |00520 Amino sugar and nucleotide sugar metabolism	Carbohydrate metabolism|Carbohydrate metabolism|Carbohydrate metabolism|Carbohydrate metabolism	Metabolism|Metabolism|Metabolism|Metabolism	AT5G52560.1	UDP-sugar pyrophosphorylase	Cre14.g621751.t1.1
DN65192_c0_g1_i1	Vocar.0038s0044.1.p	1063	5.62	6.62	5.72	16.1	31.32	31.45	-2.13469	0.0164408	0	dynein heavy chain 2, cytosolic	K10414	3.6.4.2	04145 Phagosome |04962 Vasopressin-regulated water reabsorption |05132 Salmonella infection	Transport and catabolism|Excretory system|Infectious diseases	Cellular Processes|Organismal Systems|Human Diseases			Cre06.g250300.t1.2	Cytoplasmic dynein 1b heavy chain (not an inner arm dynein)
DN58313_c0_g1_i1	Cre16.g679900.t1.2	879	1.36	1.83	1.92	4.41	8.17	9.83	-2.13275	0.0232534	0	5'-3' exoribonuclease 2	K12619	3.1.13.-	03008 Ribosome biogenesis in eukaryotes |03018 RNA degradation	Translation|Folding, sorting and degradation	Genetic Information Processing|Genetic Information Processing	AT1G75660.1	5\'-3\' exoribonuclease 3
DN43268_c0_g1_i1	Cre01.g044850.t1.2	772	0.49	0.88	0.63	1.23	3.73	3.8	-2.13093	0.0574627	0		K17592					AT5G23110.1	Zinc finger, C3HC4 type (RING finger) family protein
DN9392_c0_g1_i1	MpuCCMP1545_57356	664	0.45	1.37	1.66	3.86	6.32	5.06	-2.1307	0.00798727	1							AT1G57820.1	Zinc finger (C3HC4-type RING finger) family protein	Cre16.g672350.t1.1
DN12590_c0_g1_i1	MspRCC299_59272	3315	1.31	0.56	0.43	2.28	4.33	3.46	-2.13036	0.0166983	0		K01262	3.4.11.9				AT3G05350.1	Metallopeptidase M24 family protein	Cre09.g408851.t2.1
DN31518_c0_g1_i1	Cre07.g354500.t1.1	1129	4.46	4.41	4.46	17.84	19.6	20.92	-2.1303	7.31977e-05	1		K09419					AT1G32330.1	heat shock transcription factor A1D
DN40453_c0_g1_i1	MspRCC299_59266	349	4.58	4.31	4.65	11.73	22.11	25.36	-2.12837	0.0208021	0		K14950	3.6.3.7				AT5G23630.1	phosphate deficiency response 2	Cre17.g744447.t1.1
DN57088_c0_g1_i1	MspRCC299_66383	2766	8.82	6.01	6.33	22.4	35.53	34.37	-2.12499	0.00523128	1							AT3G12520.1	sulfate transporter 4;2	Cre17.g723350.t1.2	Sulfate anion transporter
DN17459_c0_g1_i2	Vocar.0001s0806.1.p	2808	6.26	3.05	2.64	12.8	20.41	18.9	-2.12455	0.00668132	1	polyadenylate-binding protein	K13126		03013 RNA transport |03015 mRNA surveillance pathway |03018 RNA degradation	Translation|Translation|Folding, sorting and degradation	Genetic Information Processing|Genetic Information Processing|Genetic Information Processing	AT1G49760.1	poly(A) binding protein 8	Cre01.g039300.t1.2	Polyadenylate-binding protein RB47
DN4570_c0_g1_i1	CsuC169_40047	856	0.43	0.44	0.77	1.73	2.85	2.57	-2.12425	0.00660662	1							AT5G58130.1	RNA-binding (RRM/RBD/RNP motifs) family protein	Cre14.g633400.t1.1
DN31044_c0_g1_i1	MpuCCMP1545_55731	639	8.44	10.58	10.65	26.2	52.65	50.21	-2.12097	0.0173763	0	UDP-glucose:glycoprotein glucosyltransferase	K11718	2.4.1.-	04141 Protein processing in endoplasmic reticulum	Folding, sorting and degradation	Genetic Information Processing	AT1G71220.2	UDP-glucose:glycoprotein glucosyltransferases;transferases, transferring hexosyl groups;transferases, transferring glycosyl groups	Cre05.g233303.t2.1
DN36342_c0_g1_i1	Olu231_35743	1414	3.76	4.66	5.43	16.2	22.34	21.68	-2.12036	0.00152369	1	methylthioribose-1-phosphate isomerase	K08963	5.3.1.23	00270 Cysteine and methionine metabolism	Amino acid metabolism	Metabolism	AT2G05830.1	NagB/RpiA/CoA transferase-like superfamily protein	Cre16.g673550.t1.1
DN3232_c0_g1_i1	Vocar.0003s0405.2.p	703	2.21	1.42	0.56	8.97	3.92	5.27	-2.11574	0.042312	0		K10406	3.6.4.5				AT3G44730.1	kinesin-like protein 1	Cre05.g233100.t1.2
DN5576_c0_g1_i1	CsuC169_66367	498	1.31	2.47	3.34	5.02	10.88	14.95	-2.11532	0.0547036	0		K13123					AT5G23080.1	SWAP (Suppressor-of-White-APricot)/surp domain-containing protein	Cre13.g568700.t1.1
DN36808_c0_g1_i1	Cre16.g665950.t1.1	951	0.1	0.59	0.68	0.86	2.12	2.95	-2.11386	0.0744796	0		K10737	3.6.4.12				AT3G09660.1	minichromosome maintenance 8
DN29314_c0_g1_i1	Vocar.0055s0028.1.p	955	218.95	244.78	245.97	1077.64	994.92	998.46	-2.11344	1.00888e-05	1	photosystem II Psb27 protein	K08902		00195 Photosynthesis	Energy metabolism	Metabolism	AT1G03600.1	photosystem II family protein	Cre05.g243800.t1.2	Predicted protein
DN53584_c0_g1_i1	MspRCC299_66699	1391	2.47	2.66	2.2	4.02	13.78	13.9	-2.1126	0.0682498	0	dual specificity tyrosine-phosphorylation-regulated kinase 2/3/4	K18669	2.7.12.1	04111 Cell cycle - yeast	Cell growth and death	Cellular Processes	AT5G35980.2	yeast YAK1-related gene 1	Cre02.g146500.t1.1	Dual-specificity tyrosine regulated protein kinase
DN18091_c0_g3_i11	Olu231_8244	2847	1.97	1.13	0.49	7.66	5.42	2.41	-2.10928	0.0660396	0		K07942					AT2G24765.1	ADP-ribosylation factor 3	Cre12.g535900.t1.1	ARF-like GTPase
DN2520_c0_g1_i1	CsuC169_36967	780	1.21	1.74	2.97	6.31	7.73	11.5	-2.10909	0.0160959	0							AT4G31750.1	HOPW1-1-interacting 2	Cre12.g529150.t1.2	Protein phosphatase 2C epsilon
DN15830_c0_g1_i1	MpuCCMP1545_160362	6320	2.37	2.23	2.42	7.76	11.1	11.42	-2.10882	0.0027044	1	kinesin family member 7	K18806	3.6.4.4	04340 Hedgehog signaling pathway |05200 Pathways in cancer |05217 Basal cell carcinoma	Signal transduction|Cancers|Cancers	Environmental Information Processing|Human Diseases|Human Diseases	AT5G47820.2	P-loop containing nucleoside triphosphate hydrolases superfamily protein	Cre03.g168800.t1.1
DN39138_c0_g1_i1	CsuC169_15593	1161	0.98	3.5	2.55	5	13.24	12.07	-2.1082	0.0441602	0	regulatory associated protein of mTOR	K07204		04136 Autophagy - other eukaryotes |04138 Autophagy - yeast |04140 Autophagy - animal |04150 mTOR signaling pathway |04151 PI3K-Akt signaling pathway |04152 AMPK signaling pathway |04211 Longevity regulating pathway - mammal |04213 Longevity regulating pathway - multiple species |04910 Insulin signaling pathway |05206 MicroRNAs in cancer	Transport and catabolism|Transport and catabolism|Transport and catabolism|Signal transduction|Signal transduction|Signal transduction|Aging|Aging|Endocrine system|Cancers	Cellular Processes|Cellular Processes|Cellular Processes|Environmental Information Processing|Environmental Information Processing|Environmental Information Processing|Organismal Systems|Organismal Systems|Organismal Systems|Human Diseases	AT3G08850.1	HEAT repeat ;WD domain, G-beta repeat protein protein	Cre08.g371957.t1.1
DN58123_c0_g1_i1	Vocar.0006s0335.1.p	705	6.61	11.3	10.66	26.27	51.27	45.56	-2.10726	0.0149785	0							AT4G11970.2	YTH family protein	Cre12.g516400.t1.2
DN51739_c0_g1_i1	Cre03.g145107.t1.1	1861	3.36	2.76	3.15	11.17	14.07	14.68	-2.10647	0.000739541	1		K10406	3.6.4.5				AT2G22610.1	Di-glucose binding protein with Kinesin motor domain
DN18371_c0_g1_i1	MpuCCMP1545_69588	1761	0.86	1.71	1.84	3.62	7.35	8.02	-2.10639	0.0257125	0							AT2G01980.1	sodium proton exchanger, putative (NHX7) (SOS1)	Cre05.g234645.t1.1
DN16389_c0_g1_i1	MspRCC299_64101	1041	0.86	1.85	1.05	1.89	7.12	7.16	-2.10452	0.0803373	0		K15710	3.6.4.12				AT5G43530.1	Helicase protein with RING/U-box domain	Cre03.g210625.t1.1
DN54955_c0_g1_i1	Cre11.g469600.t1.2	523	6.34	5.04	4.37	24.27	21.14	22.18	-2.10146	9.1506e-05	1			3.5.1.98				AT5G61060.1	histone deacetylase 5
DN60108_c0_g1_i1	CsuC169_47913	964	1.41	3.57	2.58	6.77	13.87	11.8	-2.10132	0.0195694	0							AT2G25737.1	Sulfite exporter TauE/SafE family protein	Cre14.g627350.t1.1
DN66425_c0_g1_i1	Vocar.0028s0030.1.p	1953	0.47	0.39	0.39	0.81	2.1	2.45	-2.1003	0.0517266	0			3.6.3.44				AT2G34660.1	multidrug resistance-associated protein 2	Cre13.g564900.t1.2	ABC transporter, multidrug resistance associated protein
DN64432_c0_g1_i1	Olu231_32751	1822	4.03	7.99	7.98	17.3	33.97	34.47	-2.09997	0.0193992	0	CCR4-NOT transcription complex subunit 1	K12604		03018 RNA degradation	Folding, sorting and degradation	Genetic Information Processing	AT1G02080.2	transcription regulators	Cre14.g632950.t1.2	Component of CCR4-NOT transcriptional regulator complex
DN1905_c0_g1_i1	CsuC169_23114	581	2.66	3.09	3.79	10.78	14.71	15.36	-2.09827	0.00206871	1	F-box and WD-40 domain protein 7	K10260		04120 Ubiquitin mediated proteolysis	Folding, sorting and degradation	Genetic Information Processing	AT3G49660.1	Transducin/WD40 repeat-like superfamily protein	Cre03.g178550.t1.1
DN50392_c0_g1_i1	Cre12.g534700.t1.2	901	24.04	21.32	23.03	101.25	93	98.48	-2.09771	8.05897e-06	1			5.2.1.8				AT5G13410.1	FKBP-like peptidyl-prolyl cis-trans isomerase family protein
DN537_c0_g1_i1	Vocar.0043s0089.1.p	303	0.99	1.52	1.51	2.44	7.55	7.21	-2.09714	0.0570757	0							AT1G22620.1	Phosphoinositide phosphatase family protein	Cre12.g537500.t1.1
DN37744_c0_g1_i1	Cre01.g037000.t1.1	684	7.58	6.9	6.56	19.29	36.49	34.23	-2.09695	0.0131182	0			3.4.16.5				AT3G10410.1	SERINE CARBOXYPEPTIDASE-LIKE 49
DN38209_c0_g2_i1	Olu231_48492	1428	0.36	0.25	0.3	1.38	1.03	1.48	-2.09583	0.00208822	1	sodium/potassium-transporting ATPase subunit alpha	K01539	3.6.3.9	04022 cGMP - PKG signaling pathway |04024 cAMP signaling pathway |04260 Cardiac muscle contraction |04261 Adrenergic signaling in cardiomyocytes |04911 Insulin secretion |04918 Thyroid hormone synthesis |04919 Thyroid hormone signaling pathway |04960 Aldosterone-regulated sodium reabsorption |04961 Endocrine and other factor-regulated calcium reabsorption |04964 Proximal tubule bicarbonate reclam…	Signal transduction|Signal transduction|Circulatory system|Circulatory system|Endocrine system|Endocrine system|Endocrine system|Excretory system|Excretory system|Excretory system|Digestive system|Digestive system|Digestive system|Digestive system|Digestive system|Digestive system|Digestive system	Environmental Information Processing|Environmental Information Processing|Organismal Systems|Organismal Systems|Organismal Systems|Organismal Systems|Organismal Systems|Organismal Systems|Organismal Systems|Organismal Systems|Organismal Systems|Organismal Systems|Organismal Systems|Organismal Systems|Organismal Systems|Organismal Systems|Organismal Systems	AT1G10130.1	endoplasmic reticulum-type calcium-transporting ATPase 3	Cre06.g263950.t1.1
DN16044_c0_g1_i1	Vocar.0001s1202.1.p	4251	44.31	37.92	38.94	172.33	174.55	171	-2.09559	4.89717e-07	1	ATP-dependent Clp protease ATP-binding subunit ClpB	K03695		04213 Longevity regulating pathway - multiple species	Aging	Organismal Systems	AT5G15450.1	casein lytic proteinase B3	Cre02.g090850.t1.1	ClpB chaperone, Hsp100 family
DN64492_c0_g1_i1	Olu231_35123	1328	8.51	8.27	8.48	34.49	36.65	36.63	-2.09303	2.81537e-06	1			3.7.1.13				AT1G13820.1	alpha/beta-Hydrolases superfamily protein	Cre03.g152800.t1.2
DN29104_c0_g1_i1	Cre02.g142150.t1.2	1017	18.62	13.31	15.01	61.9	67.54	70.77	-2.09262	7.23313e-05	1							AT1G34350.1
DN58799_c0_g1_i1	MpuCCMP1545_45363	637	2.35	4.35	2.4	10.49	12.07	16.18	-2.08989	0.00557613	1	type II protein arginine methyltransferase	K02516	2.1.1.125|2.1.1.320	03013 RNA transport |04011 MAPK signaling pathway - yeast |04111 Cell cycle - yeast	Translation|Signal transduction|Cell growth and death	Genetic Information Processing|Environmental Information Processing|Cellular Processes	AT4G31120.1	SHK1 binding protein 1	Cre03.g176550.t1.1
DN740_c0_g1_i1	CsuC169_29004	1018	4.05	6.6	7.36	15.35	29.77	31.49	-2.08873	0.0200166	0							AT1G70060.1	SIN3-like 4	Cre03.g180800.t1.1
DN30438_c0_g1_i1	Vocar.0019s0230.1.p	333	1.24	4.25	3.37	6.98	15.18	15.51	-2.08804	0.0305557	0		K16458					AT1G01320.1	Tetratricopeptide repeat (TPR)-like superfamily protein	Cre10.g431150.t1.1	Flagellar Associated Protein, involved in circadian rhythms
DN60786_c0_g1_i1	MpuCCMP1545_159808	397	21.26	18.65	19.42	87.86	83.17	81.07	-2.08716	7.48159e-06	1		K03235					AT3G54540.1	general control non-repressible 4	Cre04.g222700.t1.2
DN59946_c0_g1_i1	CsuC169_42089	680	1.3	2.81	2.94	4.46	11.67	13.82	-2.08686	0.0569034	0	U2-associated protein SR140	K12842		03040 Spliceosome	Transcription	Genetic Information Processing	AT5G25060.1	RNA recognition motif (RRM)-containing protein	Cre03.g158150.t1.1
DN29125_c0_g1_i1	MpuCCMP1545_169255	1330	24.46	28.56	28.62	109.13	117.63	119.59	-2.08488	1.45827e-05	1	sulfur dioxygenase	K17725	1.13.11.18	00920 Sulfur metabolism	Energy metabolism	Metabolism	AT1G53580.1	glyoxalase II 3	Cre12.g557700.t1.2
DN43435_c0_g1_i1	MpuCCMP1545_204417	877	5.05	8.42	9.64	19.88	39.37	38.79	-2.08485	0.0188658	0			2.7.1.67				AT5G24240.1	Phosphatidylinositol 3- and 4-kinase ;Ubiquitin family protein	Cre02.g100300.t1.1
DN19864_c0_g1_i2	Vocar.0012s0091.1.p	771	20.44	20.34	20.43	127.09	67.75	64.82	-2.08478	0.0310553	0		K03263					AT1G13950.1	eukaryotic elongation factor 5A-1	Cre02.g097400.t1.2	Eukaryotic initiation factor, eIF-5A
DN16279_c2_g1_i1	MspRCC299_62433	1234	6.71	6.67	6.69	29.76	28.69	26.66	-2.08429	1.83398e-05	1			2.3.1.84				AT1G34340.1	alpha/beta-Hydrolases superfamily protein	Cre06.g278263.t1.1
DN3043_c0_g1_i1	Olu231_17614	3351	0.17	0.14	0.36	1.24	0.85	0.75	-2.08366	0.0117383	0	DNA-dependent protein kinase catalytic subunit	K06642	2.7.11.1	03450 Non-homologous end-joining |04110 Cell cycle	Replication and repair|Cell growth and death	Genetic Information Processing|Cellular Processes	AT1G50030.1	target of rapamycin	Cre09.g397327.t1.1	ATM/ATR-related hosphatidylinositol 3-kinase
DN7464_c0_g1_i2	CsuC169_12638	461	3.19	3.27	4.49	11.96	14.16	20.27	-2.08288	0.00940801	1							AT1G22620.1	Phosphoinositide phosphatase family protein	Cre12.g537500.t1.1
DN64888_c0_g1_i1	Cre03.g174050.t1.2	1650	0.31	0.42	0.42	1.18	1.75	1.94	-2.08229	0.00584028	1			3.6.3.44				AT2G34660.1	multidrug resistance-associated protein 2
DN36821_c0_g1_i1	Vocar.0027s0029.1.p	1456	10.2	12.94	13.44	43.39	56.52	54.81	-2.08053	0.000749366	1	dihydrolipoamide dehydrogenase	K00382	1.8.1.4	00010 Glycolysis / Gluconeogenesis |00020 Citrate cycle (TCA cycle) |00260 Glycine, serine and threonine metabolism |00280 Valine, leucine and isoleucine degradation |00620 Pyruvate metabolism |00630 Glyoxylate and dicarboxylate metabolism |00640 Propanoate metabolism	Carbohydrate metabolism|Carbohydrate metabolism|Amino acid metabolism|Amino acid metabolism|Carbohydrate metabolism|Carbohydrate metabolism|Carbohydrate metabolism	Metabolism|Metabolism|Metabolism|Metabolism|Metabolism|Metabolism|Metabolism	AT1G48030.2	mitochondrial lipoamide dehydrogenase 1	Cre18.g749847.t1.1	Dihydrolipoyl dehydrogenase
DN10539_c0_g1_i1	Olu231_432	566	2.2	2.26	2.99	7.5	11.89	12.12	-2.0805	0.00625033	1	DNA mismatch repair protein PMS2	K10858		03430 Mismatch repair |03460 Fanconi anemia pathway	Replication and repair|Replication and repair	Genetic Information Processing|Genetic Information Processing	AT4G02460.1	DNA mismatch repair protein, putative	Cre04.g227000.t1.1
DN12376_c0_g2_i1	MspRCC299_85283	1209	1.08	0.82	1.47	2.82	6.11	5.32	-2.08014	0.0229035	0	polo-like kinase 1	K06631	2.7.11.21	04068 FoxO signaling pathway |04110 Cell cycle |04114 Oocyte meiosis |04914 Progesterone-mediated oocyte maturation	Signal transduction|Cell growth and death|Cell growth and death|Endocrine system	Environmental Information Processing|Cellular Processes|Cellular Processes|Organismal Systems	AT5G35410.1	Protein kinase superfamily protein	Cre03.g190050.t1.1
DN30812_c0_g1_i1	Cre16.g649800.t1.1	703	1.93	2.13	1.83	3.18	11.61	10.11	-2.07981	0.0712709	0							AT5G02860.1	Pentatricopeptide repeat (PPR) superfamily protein
DN16266_c0_g1_i1	Olu231_14777	1671	13.68	12.8	14.18	66.04	53.3	52.54	-2.07972	0.000573718	1	Ca2+ transporting ATPase, sarcoplasmic/endoplasmic reticulum	K05853	3.6.3.8	04020 Calcium signaling pathway |04022 cGMP - PKG signaling pathway |04972 Pancreatic secretion |05010 Alzheimer's disease	Signal transduction|Signal transduction|Digestive system|Neurodegenerative diseases	Environmental Information Processing|Environmental Information Processing|Organismal Systems|Human Diseases	AT1G10130.1	endoplasmic reticulum-type calcium-transporting ATPase 3	Cre11.g467795.t1.1
DN3137_c0_g2_i1	CsuC169_14569	940	0.68	2.29	1.28	2.62	6.56	8.77	-2.07845	0.0699478	0							AT1G77300.1	histone methyltransferases(H3-K4 specific);histone methyltransferases(H3-K36 specific)	Cre09.g392542.t1.1
DN5397_c1_g1_i1	CsuC169_57345	2443	1.47	3.02	2.45	5.16	11.41	12.74	-2.07839	0.0350903	0							AT5G24740.1	Protein of unknown function (DUF1162)	Cre17.g727600.t1.1
DN66271_c0_g1_i1	MpuCCMP1545_40215	848	5.81	4.38	3.57	17.31	19.83	20.88	-2.07607	0.000290677	1	DNA mismatch repair protein MSH6	K08737		01524 Platinum drug resistance |03430 Mismatch repair |05200 Pathways in cancer |05210 Colorectal cancer	Drug resistance|Replication and repair|Cancers|Cancers	Human Diseases|Genetic Information Processing|Human Diseases|Human Diseases	AT4G02070.1	MUTS homolog 6	Cre05.g235750.t1.2	DNA mismatch repair protein, MutS homolog
DN64880_c0_g1_i1	CsuC169_53972	469	0.72	1.23	0.24	2.62	2.66	3.95	-2.0754	0.0108615	0	histidyl-tRNA synthetase	K01892	6.1.1.21	00970 Aminoacyl-tRNA biosynthesis	Translation	Genetic Information Processing	AT3G02760.1	Class II aaRS and biotin synthetases superfamily protein	Cre02.g142352.t1.1
DN9885_c0_g1_i1	MspRCC299_65101	1139	0.08	0.79	0.87	0.7	2.89	3.74	-2.07473	0.118409	0	midasin	K14572	6.6.1.2	03008 Ribosome biogenesis in eukaryotes	Translation	Genetic Information Processing	AT1G67120.1	ATPases;nucleotide binding;ATP binding;nucleoside-triphosphatases;transcription factor binding	Cre03.g161800.t1.2
DN8713_c0_g1_i1	MpuCCMP1545_55592	1234	0.49	0.29	0.36	1.41	1.43	1.96	-2.074	0.00298784	1									Cre12.g533900.t1.1
DN6151_c0_g1_i1	Cre03.g154425.t3.1	1277	1.49	2.65	2.56	5.17	12.77	10.27	-2.07397	0.0340997	0							AT2G20190.1	CLIP-associated protein
DN36887_c0_g1_i1	Cre08.g369300.t1.2	2033	36.69	29.52	31.34	105.74	156.08	148.83	-2.0737	0.00275981	1	prolyl 4-hydroxylase	K00472	1.14.11.2	00330 Arginine and proline metabolism	Amino acid metabolism	Metabolism	AT3G28490.1	Oxoglutarate/iron-dependent oxygenase
DN2069_c0_g1_i1	MpuCCMP1545_49415	2725	40.5	43.15	42.34	174.72	177.44	178.2	-2.07366	5.44042e-08	1							AT5G25430.1	HCO3- transporter family	Cre10.g443900.t1.1	Borate transporter
DN52079_c0_g1_i1	MpuCCMP1545_55650	1766	3.6	3.5	3.91	11.02	16.95	18.32	-2.07189	0.00633328	1	phosphatidylinositol glycan, class O	K05288	3.6.1.9	00563 Glycosylphosphatidylinositol(GPI)-anchor biosynthesis	Glycan biosynthesis and metabolism	Metabolism	AT5G17250.1	Alkaline-phosphatase-like family protein	Cre02.g094050.t1.1
DN11875_c0_g2_i1	MpuCCMP1545_46314	2264	2.54	2.53	2.59	8.86	11.53	11.81	-2.07164	0.000961474	1							AT3G46220.1		Cre16.g686650.t1.2
DN1152_c0_g1_i1	Olu231_39993	996	1.9	2.04	2.4	5.25	11.34	10.05	-2.07104	0.0219574	0		K11835	3.4.19.12				AT1G32850.1	ubiquitin-specific protease 11	Cre02.g117850.t1.2
DN1519_c0_g1_i1	CsuC169_25301	1731	47.52	70.44	71.98	244.34	279.95	273.69	-2.07081	0.000115663	1	catalase	K03781	1.11.1.6	00380 Tryptophan metabolism |00630 Glyoxylate and dicarboxylate metabolism |04011 MAPK signaling pathway - yeast |04016 MAPK signaling pathway - plant |04068 FoxO signaling pathway |04146 Peroxisome |04211 Longevity regulating pathway - mammal |04212 Longevity regulating pathway - worm |04213 Longevity regulating pathway - multiple species |05014 Amyotrophic lateral sclerosis (ALS)	Amino acid metabolism|Carbohydrate metabolism|Signal transduction|Signal transduction|Signal transduction|Transport and catabolism|Aging|Aging|Aging|Neurodegenerative diseases	Metabolism|Metabolism|Environmental Information Processing|Environmental Information Processing|Environmental Information Processing|Cellular Processes|Organismal Systems|Organismal Systems|Organismal Systems|Human Diseases	AT4G35090.1	catalase 2	Cre09.g417150.t1.2	Mono-functional catalase
DN29172_c0_g1_i1	MspRCC299_107895	2088	84.39	93.34	95.96	418.97	364.72	365.75	-2.07032	8.93818e-05	1			1.3.7.2
DN36914_c0_g1_i1	CsuC169_34389	1073	32.75	25.69	26.77	114.07	123.21	120.4	-2.06957	1.28404e-05	1							AT1G25520.1	Uncharacterized protein family (UPF0016)	Cre17.g731300.t1.2
DN17695_c0_g1_i2	Cre09.g414800.t2.1	1536	1.01	1.95	2.02	2.99	9.7	8.21	-2.06929	0.0616016	0		K16297	3.4.16.5				AT3G02110.1	serine carboxypeptidase-like 25
DN64980_c0_g1_i1	Olu231_50433	704	0.55	0.71	0.28	0.96	2.79	2.7	-2.06637	0.054712	0			2.3.1.225				AT3G60800.1	DHHC-type zinc finger family protein	Cre09.g394050.t1.2	Predicted protein
DN16035_c0_g1_i1	CsuC169_57746	948	0.38	1.28	1.56	2.3	4.85	6.32	-2.06462	0.0495996	0							AT2G30800.1	helicase in vascular tissue and tapetum	Cre03.g171650.t1.2
DN9820_c1_g1_i1	CsuC169_26470	6917	4.15	8.42	8.85	17.76	36.71	35.08	-2.06373	0.0220452	0	acetyl-CoA carboxylase / biotin carboxylase 1	K11262	6.4.1.2|6.3.4.14	00061 Fatty acid biosynthesis |00254 Aflatoxin biosynthesis |00620 Pyruvate metabolism |00640 Propanoate metabolism |04152 AMPK signaling pathway |04910 Insulin signaling pathway |04922 Glucagon signaling pathway	Lipid metabolism|Biosynthesis of other secondary metabolites|Carbohydrate metabolism|Carbohydrate metabolism|Signal transduction|Endocrine system|Endocrine system	Metabolism|Metabolism|Metabolism|Metabolism|Environmental Information Processing|Organismal Systems|Organismal Systems	AT1G36160.1	acetyl-CoA carboxylase 1	Cre08.g373050.t1.1
DN57696_c0_g1_i1	MpuCCMP1545_16665	1469	5.17	7.39	8.34	27.09	31.27	28.9	-2.06182	0.000133739	1							AT1G22850.1	SNARE associated Golgi protein family	Cre01.g043050.t1.2
DN27933_c2_g4_i4	MpuCCMP1545_52995	1628	3.07	1.35	1.51	5.61	8.94	10.17	-2.05957	0.0129983	0
DN64423_c0_g1_i1	Cre06.g252150.t1.2	1240	3.86	2.95	3.22	16.17	12.56	13.08	-2.05953	0.000794056	1			3.1.3.23				AT2G25870.1	haloacid dehalogenase-like hydrolase family protein
DN13351_c0_g2_i1	MpuCCMP1545_70214	785	4.09	3.58	5.27	14.68	19.97	19.23	-2.05791	0.00139025	1	selenide, water dikinase	K01008	2.7.9.3	00450 Selenocompound metabolism	Metabolism of other amino acids	Metabolism	AT5G08740.1	NAD(P)H dehydrogenase C1	Cre14.g633900.t1.1
DN10703_c0_g2_i2	Cre06.g294050.t1.1	1227	3.91	7.22	7.6	18.93	30.96	28.08	-2.05757	0.00660077	1
DN17973_c0_g1_i1	Cre17.g738150.t1.1	2058	2.01	3.71	3.48	8.73	14.36	15.19	-2.05689	0.00987741	1							AT4G02900.1	ERD (early-responsive to dehydration stress) family protein
DN36265_c0_g2_i1	Vocar.0004s0445.1.p	1195	219.44	262.18	254.77	1010.9	1036.32	1014.22	-2.05567	9.3579e-07	1	L-ascorbate peroxidase	K00434	1.11.1.11	00053 Ascorbate and aldarate metabolism |00480 Glutathione metabolism	Carbohydrate metabolism|Metabolism of other amino acids	Metabolism|Metabolism	AT1G77490.1	thylakoidal ascorbate peroxidase	Cre02.g087700.t1.2	Ascorbate peroxidase
DN7869_c0_g1_i1	CsuC169_45744	801	1.06	1.93	2.27	4.46	8.44	8.95	-2.0545	0.0194955	0							AT5G27600.1	long-chain acyl-CoA synthetase 7	Cre12.g507400.t1.2
DN63943_c0_g1_i1	MpuCCMP1545_213108	2713	40.84	40.31	40.22	165.53	172.56	165.15	-2.05183	7.77997e-07	1							AT3G48420.1	Haloacid dehalogenase-like hydrolase (HAD) superfamily protein	Cre03.g206550.t1.2	Phosphoglycolate phosphatase/2-deoxyglucose-6-phosphate phosphatase.
DN45641_c0_g1_i1	MspRCC299_83790	852	1.42	1.01	0.44	1.2	4.85	5.83	-2.04941	0.104843	0							AT3G27785.1	myb domain protein 118	Cre01.g034350.t1.1
DN58479_c0_g2_i1	Cre11.g481800.t1.1	1481	2.65	2.54	2.58	6.63	12.44	13.08	-2.04883	0.0166704	0							AT2G20110.2	Tesmin/TSO1-like CXC domain-containing protein
DN31924_c0_g1_i1	Cre09.g408900.t1.2	573	3.07	4.44	3.49	10.8	16.27	18.44	-2.04868	0.00758521	1		K11490					AT3G16730.1
DN64279_c0_g1_i1	MpuCCMP1545_13144	1145	14.89	17.29	14.42	55.7	70.7	66.38	-2.04855	0.000429244	1		K16803					AT2G35630.1	ARM repeat superfamily protein	Cre03.g149800.t1.1	Microtubule associated protein
DN64123_c0_g1_i1	Cre12.g541800.t1.2	1704	5.91	8.8	8.89	22.86	36.55	38.11	-2.04691	0.00756694	1	prolyl oligopeptidase	K01322	3.4.21.26	04614 Renin-angiotensin system	Endocrine system	Organismal Systems	AT1G76140.1	Prolyl oligopeptidase family protein
DN63937_c0_g2_i1	Cre12.g484200.t1.2	1724	74.11	82.94	81.37	341.59	319.15	323.68	-2.04577	4.60532e-06	1	geranylgeranyl diphosphate synthase, type II	K13789	2.5.1.1|2.5.1.10|2.5.1.29	00900 Terpenoid backbone biosynthesis	Metabolism of terpenoids and polyketides	Metabolism	AT4G36810.1	geranylgeranyl pyrophosphate synthase 1
DN15584_c0_g1_i1	CsuC169_17205	1064	0.42	0.95	1.02	1.76	4.91	3.19	-2.04458	0.0553938	0	exonuclease 1	K10746	3.1.-.-	03430 Mismatch repair	Replication and repair	Genetic Information Processing	AT1G29630.2	5\'-3\' exonuclease family protein	Cre07.g353950.t1.1
DN50105_c0_g1_i1	MpuCCMP1545_127474	1783	52.15	73.31	71.79	302.12	257.39	253.88	-2.04392	0.000266608	1							AT1G67080.1	abscisic acid (aba)-deficient 4	Cre03.g207000.t1.2
DN57895_c0_g2_i1	Olu231_38010	847	11.41	12.38	12.07	46.37	47.78	53.69	-2.04359	7.8757e-05	1							AT3G13050.1	Major facilitator superfamily protein	Cre02.g094200.t1.1
DN29518_c0_g1_i1	MspRCC299_63742	1303	11.95	16.9	14.88	48.66	65.42	66.11	-2.04282	0.00150716	1		K00592	2.1.1.259				AT1G14030.1	Rubisco methyltransferase family protein	Cre16.g661350.t1.2	Rubisco large subunit N-methyltransferase
DN2367_c0_g1_i1	Olu231_39655	973	1.21	2.58	2.84	5.02	11	11.29	-2.04235	0.0306522	0	DNA replication licensing factor MCM6	K02542	3.6.4.12	03030 DNA replication |04110 Cell cycle |04111 Cell cycle - yeast |04113 Meiosis - yeast	Replication and repair|Cell growth and death|Cell growth and death|Cell growth and death	Genetic Information Processing|Cellular Processes|Cellular Processes|Cellular Processes	AT5G44635.1	minichromosome maintenance (MCM2/3/5) family protein	Cre03.g178650.t1.1	Minichromosome maintenance protein
DN11262_c0_g1_i1	MspRCC299_59858	1965	0.22	0.8	0.69	2.59	2.24	2.2	-2.03953	0.00121539	1	alkaline phosphatase D	K01113	3.1.3.1	00790 Folate biosynthesis |02020 Two-component system	Metabolism of cofactors and vitamins|Signal transduction	Metabolism|Environmental Information Processing	AT5G42370.1	Calcineurin-like metallo-phosphoesterase superfamily protein	Cre07.g321350.t1.2
DN59182_c0_g1_i1	Cre10.g443550.t1.2	839	1.55	2.05	2.37	3.33	9.99	11.2	-2.03816	0.0656883	0			2.7.11.12				AT2G20050.2	protein serine/threonine phosphatases;protein kinases;catalytics;cAMP-dependent protein kinase regulators;ATP binding;protein serine/threonine phosphatases
DN44417_c0_g1_i1	Vocar.0072s0015.1.p	894	47.8	47.77	47.72	204.28	190.57	193.52	-2.03779	3.7122e-06	1							AT1G54500.1	Rubredoxin-like superfamily protein	Cre07.g315150.t1.2	Rubredoxin
DN34514_c0_g1_i1	MspRCC299_105591	383	0.65	0.67	1.99	3.24	6.63	3.72	-2.03764	0.0405588	0							AT4G35590.1	RWP-RK domain-containing protein	Cre03.g149350.t1.1	RWP-RK transcription factor
DN8950_c1_g1_i4	CsuC169_38727	710	0.82	0.51	0.61	1.5	3.22	3.24	-2.03671	0.0263721	0							AT4G02570.1	cullin 1	Cre17.g734400.t1.1	Ubiquitin ligase SCF complex subunit Cullin
DN30474_c0_g1_i1	MspRCC299_88240	1172	5.54	5.53	4.04	17.54	22.41	22.04	-2.03653	0.000681729	1	ATP-binding cassette, subfamily B (MDR/TAP), member 10	K05657	3.6.3.43	02010 ABC transporters	Membrane transport	Environmental Information Processing	AT5G39040.1	transporter associated with antigen processing protein 2	Cre02.g083354.t1.2
DN17134_c0_g2_i1	MpuCCMP1545_58384	1683	1.15	1.33	1.07	1.85	6.36	6.32	-2.03314	0.0710442	0	DNA repair and recombination protein RAD54 and RAD54-like protein	K10875	3.6.4.12|3.6.4.-	03440 Homologous recombination	Replication and repair	Genetic Information Processing	AT3G19210.1	homolog of RAD54	Cre10.g430950.t1.1
DN46229_c0_g1_i1	MspRCC299_58268	347	4.24	4.35	2.74	9.55	18.41	18.41	-2.03304	0.0176144	0	eukaryotic translation initiation factor 2-alpha kinase 4	K16196	2.7.11.1	04138 Autophagy - yeast |04140 Autophagy - animal |04141 Protein processing in endoplasmic reticulum |05160 Hepatitis C |05162 Measles |05164 Influenza A |05168 Herpes simplex infection |05169 Epstein-Barr virus infection	Transport and catabolism|Transport and catabolism|Folding, sorting and degradation|Infectious diseases|Infectious diseases|Infectious diseases|Infectious diseases|Infectious diseases	Cellular Processes|Cellular Processes|Genetic Information Processing|Human Diseases|Human Diseases|Human Diseases|Human Diseases|Human Diseases	AT3G59410.1	protein kinase family protein	Cre01.g038000.t1.1
DN19777_c0_g2_i1	CsuC169_43213	1965	1.69	1.86	2.28	3.76	9.38	10.72	-2.03303	0.0483466	0							AT5G10180.1	slufate transporter 2;1	Cre01.g035950.t1.1
DN8703_c0_g1_i1	MpuCCMP1545_54781	1148	2.07	3.7	4.06	7.21	15.19	17.83	-2.03301	0.0356129	0			3.6.4.13				AT1G70070.1	DEAD/DEAH box helicase, putative	Cre01.g027150.t1.1	DEAD/DEAH-box helicase
DN7857_c0_g2_i1	Vocar.0008s0142.1.p	840	1.99	2.27	2.71	7.65	9.75	11.07	-2.03021	0.0021427	1									Cre09.g411450.t1.2	Pre-rRNA processing protein
DN50962_c1_g2_i1	MspRCC299_53423	1360	1.65	4.42	3.55	7.6	15.54	16.14	-2.02969	0.0262086	0							AT5G27970.2	ARM repeat superfamily protein	Cre13.g575250.t1.1
DN5775_c0_g1_i1	Vocar.0015s0303.1.p	456	2.74	4.34	4.81	6.94	19.44	22.15	-2.02913	0.061045	0	paired amphipathic helix protein Sin3a	K11644		04139 Mitophagy - yeast |04919 Thyroid hormone signaling pathway |05016 Huntington's disease |05202 Transcriptional misregulation in cancers	Transport and catabolism|Endocrine system|Neurodegenerative diseases|Cancers	Cellular Processes|Organismal Systems|Human Diseases|Human Diseases	AT1G70060.1	SIN3-like 4	Cre03.g180800.t1.1
DN3142_c0_g1_i1	Olu231_44236	808	0.93	1.19	1.18	3.37	5.64	4.43	-2.026	0.00692721	1	anaphase-promoting complex subunit 2	K03349		04110 Cell cycle |04111 Cell cycle - yeast |04113 Meiosis - yeast |04114 Oocyte meiosis |04120 Ubiquitin mediated proteolysis |04914 Progesterone-mediated oocyte maturation |05166 HTLV-I infection	Cell growth and death|Cell growth and death|Cell growth and death|Cell growth and death|Folding, sorting and degradation|Endocrine system|Infectious diseases	Cellular Processes|Cellular Processes|Cellular Processes|Cellular Processes|Genetic Information Processing|Organismal Systems|Human Diseases	AT2G04660.1	anaphase-promoting complex/cyclosome 2	Cre10.g460532.t1.1
DN64538_c0_g1_i1	Vocar.0039s0079.1.p	1033	2.08	2.76	3.44	6.76	13.84	13.11	-2.02547	0.020579	0		K14950	3.6.3.7				AT5G23630.1	phosphate deficiency response 2	Cre17.g744447.t1.1
DN1286_c0_g1_i1	Cre01.g002350.t1.1	563	3.51	3.41	5.45	15.12	18.72	16.41	-2.02228	0.000531967	1	amyloid beta precursor protein binding protein 1	K04532		05010 Alzheimer's disease	Neurodegenerative diseases	Human Diseases	AT1G05180.1	NAD(P)-binding Rossmann-fold superfamily protein
DN8501_c0_g1_i1	Cre16.g656500.t1.1	1217	1.22	2.8	3.07	5.74	11.53	11.51	-2.02121	0.0228627	0		K01530	3.6.3.1				AT1G59820.1	aminophospholipid ATPase 3
DN65996_c0_g1_i1	CsuC169_13690	909	2.02	1.45	2.46	4.54	10.5	9.03	-2.02113	0.0291299	0							AT1G70070.1	DEAD/DEAH box helicase, putative	Cre01.g027150.t1.1	DEAD/DEAH-box helicase
DN14788_c0_g1_i1	MspRCC299_71596	1418	2.66	2.35	2.28	8.04	10.68	10.87	-2.02112	0.00127883	1	phosphopantothenate---cysteine ligase (ATP)	K01922	6.3.2.5|6.3.2.51	00770 Pantothenate and CoA biosynthesis	Metabolism of cofactors and vitamins	Metabolism	AT5G02080.1	DNA / pantothenate metabolism flavoprotein	Cre01.g048050.t1.2
DN50182_c0_g1_i1	Cre03.g191900.t1.2	861	2.58	4.97	8.44	11.08	26.43	27.36	-2.02038	0.0424768	0		K11840	3.4.19.12				AT3G11910.1	ubiquitin-specific protease 13
DN10496_c0_g1_i1	Cre14.g629750.t1.1	2509	13.71	16.2	14.17	57.19	60.49	61.05	-2.01959	6.08356e-06	1	malate dehydrogenase (oxaloacetate-decarboxylating)(NADP+)	K00029	1.1.1.40	00620 Pyruvate metabolism |00710 Carbon fixation in photosynthetic organisms	Carbohydrate metabolism|Energy metabolism	Metabolism|Metabolism	AT5G25880.1	NADP-malic enzyme 3
DN52969_c0_g1_i1	MpuCCMP1545_14494	901	4.48	5.64	6.22	16.2	24	26.01	-2.01864	0.00540993	1							AT3G49660.1	Transducin/WD40 repeat-like superfamily protein	Cre02.g074000.t1.1	Centriole proteome protein
DN3361_c0_g1_i1	CsuC169_30221	1049	5.45	8.39	7.28	17.97	33.22	34.34	-2.01782	0.0159461	0		K13207					AT4G03110.1	RNA-binding protein-defense related 1	Cre03.g177200.t1.2	RNA-binding protein C3, CELF family, subunit of CHLAMY1
DN46759_c0_g1_i1	Cre02.g092284.t2.1	766	1.86	3.18	3.41	10.79	12.18	11.25	-2.01782	0.000170421	1	cysteamine dioxygenase	K10712	1.13.11.19	00430 Taurine and hypotaurine metabolism	Metabolism of other amino acids	Metabolism	AT5G39890.1	Protein of unknown function (DUF1637)
DN855_c0_g1_i1	Vocar.0050s0022.1.p	1414	1.94	2.49	1.79	4.79	11.14	9.22	-2.01557	0.0289781	0		K15180							Cre14.g610050.t1.2
DN4237_c0_g1_i1	CsuC169_28956	591	2.25	3.02	2.82	7.95	13.15	11.61	-2.01552	0.00624143	1							AT1G58230.1	binding	Cre06.g274950.t1.1
DN18806_c38_g1_i1	Cre04.g216100.t1.1	2222	252.83	288.64	294.12	1131.11	1148.52	1097.56	-2.01496	1.77659e-06	1	lactoylglutathione lyase	K01759	4.4.1.5	00620 Pyruvate metabolism	Carbohydrate metabolism	Metabolism	AT1G08110.2	lactoylglutathione lyase family protein / glyoxalase I family protein
DN30410_c0_g1_i1	Olu231_8266	591	3.29	2.84	1.94	5.87	13.32	13.4	-2.01379	0.0318856	0							AT2G31650.1	homologue of trithorax	Cre12.g515050.t1.1	Histone-lysine N-methyltransferase
DN17129_c0_g1_i1	CsuC169_20922	1575	0.54	0.33	0.66	0.81	3.04	2.32	-2.01174	0.0803466	0							AT5G12400.1	DNA binding;zinc ion binding;DNA binding	Cre05.g247000.t1.2
DN17274_c0_g2_i1	CsuC169_60117	1069	4.91	7.6	6.96	24.16	28.28	26.05	-2.01126	0.000166614	1									Cre02.g113550.t1.2
DN14759_c0_g1_i1	Cre08.g373359.t1.1	1716	3.42	2.06	2.44	8.78	11.62	11.52	-2.01089	0.00140005	1
DN65106_c0_g1_i1	CsuC169_12706	2116	1.79	3.6	3.14	5.58	14.13	14.66	-2.01053	0.0450692	0							AT5G13630.1	magnesium-chelatase subunit chlH, chloroplast, putative / Mg-protoporphyrin IX chelatase, putative (CHLH)	Cre11.g477625.t1.1
DN7144_c0_g1_i1	Vocar.0023s0039.1.p	1138	29.98	20.59	19.18	80.16	101.79	99	-2.01005	0.000752069	1	phosphomannomutase	K17497	5.4.2.8	00051 Fructose and mannose metabolism |00520 Amino sugar and nucleotide sugar metabolism	Carbohydrate metabolism|Carbohydrate metabolism	Metabolism|Metabolism	AT2G45790.1	phosphomannomutase	Cre14.g626900.t1.2
DN7452_c0_g1_i1	CsuC169_14238	610	1	1.03	0.51	2.52	4.34	3.37	-2.00991	0.00971471	1							AT1G08190.1	vacuolar protein sorting 41	Cre03.g209281.t1.1
DN9522_c0_g2_i1	Olu231_28758	670	2.64	3.17	2.54	7.78	12.79	13.03	-2.00861	0.00812411	1		K14944					AT5G04430.1	binding to TOMV RNA 1L (long form)	Cre16.g672750.t1.2
DN13045_c0_g2_i1	MpuCCMP1545_169449	1442	1.6	2.31	3.68	4.21	13.83	12.49	-2.00806	0.0674063	0							AT5G07660.1	structural maintenance of chromosomes 6A	Cre12.g525100.t1.2	Structural Maintenance of Chromosomes protein
DN5126_c0_g1_i2	Olu231_7426	876	0.97	2.5	1.53	4.3	7.58	8.22	-2.0072	0.0176847	0	cohesin complex subunit SCC1	K06670		04110 Cell cycle |04111 Cell cycle - yeast	Cell growth and death|Cell growth and death	Cellular Processes|Cellular Processes	AT5G16270.1	sister chromatid cohesion 1 protein 4	Cre09.g412450.t1.1
DN60190_c0_g1_i1	MspRCC299_58233	760	7.02	8.87	7.91	25.42	34.61	35.64	-2.00711	0.00189509	1		K05970	3.1.1.53
DN2740_c0_g1_i1	Vocar.0001s0178.1.p	524	1.63	3.35	1.45	3.86	7.65	14.33	-2.00672	0.106772	0	serine/threonine-protein kinase SMG1	K08873	2.7.11.1	03015 mRNA surveillance pathway	Translation	Genetic Information Processing	AT1G50030.1	target of rapamycin	Cre13.g572050.t1.1	Nonsense-mediated decay (NMD) pathway protein
DN52168_c0_g1_i1	MspRCC299_56748	1061	2.35	3.97	3.94	9.83	15.37	15.99	-2.00526	0.00708638	1							AT1G64140.1
DN10460_c0_g2_i1	Olu231_9151	995	7.61	8.64	6.64	23.37	32.22	36.16	-2.00299	0.00388265	1							AT5G12320.1	ankyrin repeat family protein	Cre12.g484500.t1.2
DN30157_c0_g1_i1	MpuCCMP1545_58408	520	2.06	2.54	2.1	6.37	9.82	10.65	-2.00215	0.00704072	1		K09391					AT3G48160.2	DP-E2F-like 1	Cre01.g052300.t1.1	E2F family transcription factor
DN15398_c0_g1_i1	MpuCCMP1545_45789	681	2.57	2.92	2.1	10.96	10.49	8.93	-2.00095	0.000321302	1	O-acetylhomoserine/O-acetylserine sulfhydrylase	K17069	2.5.1.49|2.5.1.47	00270 Cysteine and methionine metabolism |00920 Sulfur metabolism	Amino acid metabolism|Energy metabolism	Metabolism|Metabolism	AT3G01120.1	Pyridoxal phosphate (PLP)-dependent transferases superfamily protein	Cre03.g144627.t1.1	Cystathionine gamma-synthase
DN36939_c0_g1_i1	CsuC169_44590	799	2.24	3.14	3	6.24	13.94	13.35	-2.00043	0.0281252	0							AT3G24840.1	Sec14p-like phosphatidylinositol transfer family protein	Cre16.g683400.t1.2
DN31645_c1_g1_i1	CsuC169_43885	432	1.89	5.27	7.97	12.09	24.38	24.04	-1.99976	0.0264833	0							AT3G01310.2	Phosphoglycerate mutase-like family protein	Cre01.g052650.t1.1
DN13697_c0_g2_i1	Olu231_42302	1796	2.19	2.77	3.08	5.27	13.68	13.2	-1.99955	0.0426503	0	AP-3 complex subunit delta	K12396		04142 Lysosome	Transport and catabolism	Cellular Processes	AT1G48760.2	delta-adaptin	Cre16.g676650.t1.2	Gamma1-Adaptin
DN46521_c0_g1_i1	MpuCCMP1545_60157	680	3.75	3.4	5.43	10.08	19.26	20.96	-1.99943	0.021609	0							AT3G02820.1	zinc knuckle (CCHC-type) family protein	Cre15.g634701.t1.1
DN54537_c0_g1_i1	Cre09.g387400.t1.1	642	0.47	2.23	2.53	2.95	8.33	9.61	-1.99793	0.071194	0	DNA polymerase zeta	K02350	2.7.7.7	01524 Platinum drug resistance |03460 Fanconi anemia pathway	Drug resistance|Replication and repair	Human Diseases|Genetic Information Processing	AT1G67500.2	recovery protein 3
DN44679_c0_g1_i1	CsuC169_42089	1420	1.93	4.08	3.26	7.61	13.04	16.37	-1.99766	0.0244736	0	U2-associated protein SR140	K12842		03040 Spliceosome	Transcription	Genetic Information Processing	AT5G25060.1	RNA recognition motif (RRM)-containing protein	Cre03.g158150.t1.1
DN11402_c2_g1_i1	MspRCC299_78825	2013	7.32	9.2	9.39	28.59	38.34	36.52	-1.99735	0.00108316	0			2.4.1.255				AT3G11540.1	Tetratricopeptide repeat (TPR)-like superfamily protein	Cre12.g552851.t1.1
DN3679_c0_g1_i1	Vocar.0006s0339.1.p	669	6.04	3.78	5.1	18.08	21.75	19.73	-1.9971	0.00028288	0		K16487							Cre12.g516950.t1.2	Basal body cartwheel protein
DN15349_c0_g1_i3	MpuCCMP1545_213721	3122	4.1	4.29	3.73	10.11	18.75	19.52	-1.99702	0.0161185	0	protein transport protein SEC24	K14007		04141 Protein processing in endoplasmic reticulum	Folding, sorting and degradation	Genetic Information Processing	AT3G44340.1	clone eighty-four	Cre01.g035850.t1.2	COP-II coat subunit
DN15538_c0_g1_i1	MspRCC299_103198	1588	0.91	2.24	2.55	4.05	10.12	8.54	-1.99429	0.0397199	0							AT3G04490.1		Cre09.g404350.t1.2
DN2840_c0_g1_i1	Olu231_18669	999	2.34	2.13	2.48	7.48	11.48	8.72	-1.99376	0.00432981	0			2.7.1.68				AT3G09920.2	phosphatidyl inositol monophosphate 5 kinase	Cre09.g400478.t1.1
DN18582_c1_g3_i1	Vocar.0004s0042.2.p	646	7.43	7.91	11.3	35.66	33.75	36.61	-1.99267	5.7529e-05	0			2.7.12.1				AT4G35780.1	ACT-like protein tyrosine kinase family protein	Cre16.g659400.t2.1
DN360_c0_g1_i1	MspRCC299_57959	968	4.86	7.29	5.62	19.83	24.21	26.67	-1.99247	0.00114867	0									Cre13.g571251.t1.1
DN50124_c0_g1_i1	CsuC169_46891	1235	2.61	2.9	3.02	8.19	12.83	12.92	-1.99237	0.00566743	0		K10736					AT2G20980.1	minichromosome maintenance 10	Cre07.g351400.t1.2
DN3136_c0_g1_i1	MspRCC299_103307	1594	0.95	1.85	1.24	2.34	6.48	7.25	-1.99194	0.0606046	0									Cre13.g602950.t1.1
DN32341_c0_g1_i1	MpuCCMP1545_9716	725	6.51	7.5	9.88	26.69	31.87	36.44	-1.99152	0.00136822	0							AT3G45630.1	RNA binding (RRM/RBD/RNP motifs) family protein	Cre01.g040500.t1.2
DN5734_c0_g1_i1	Vocar.0011s0108.1.p	1283	0.68	0.42	0.89	0.95	3.48	3.48	-1.99091	0.0820229	0		K09313					AT3G18480.1	CCAAT-displacement protein alternatively spliced product	Cre08.g382650.t1.1	Bi-ubiquitin
DN59671_c0_g1_i1	CsuC169_10317	402	4.53	7.13	8.29	21.01	26.36	31.91	-1.99057	0.00406322	0		K00924	2.7.1.-				AT5G35980.2	yeast YAK1-related gene 1	Cre08.g381950.t1.2
DN5215_c0_g1_i1	Cre13.g570250.t1.1	885	9.89	12.28	10.49	30.8	50.41	48.55	-1.99025	0.00676771	0			2.7.11.1				AT3G01090.2	SNF1 kinase homolog 10
DN14862_c0_g2_i1	MpuCCMP1545_188220	4638	3.6	6.72	6.91	11.8	28.15	28.49	-1.98992	0.0383203	0	nucleoprotein TPR	K09291		03013 RNA transport |05200 Pathways in cancer |05216 Thyroid cancer	Translation|Cancers|Cancers	Genetic Information Processing|Human Diseases|Human Diseases	AT1G79280.2	nuclear pore anchor	Cre11.g468356.t1.1
DN43520_c0_g1_i1	MspRCC299_83212	1176	13.73	13.86	13.98	51.15	59.27	54.65	-1.98946	6.26242e-05	0	anaphase-promoting complex subunit 7	K03354		04110 Cell cycle |04111 Cell cycle - yeast |04113 Meiosis - yeast |04114 Oocyte meiosis |04120 Ubiquitin mediated proteolysis |04914 Progesterone-mediated oocyte maturation |05166 HTLV-I infection	Cell growth and death|Cell growth and death|Cell growth and death|Cell growth and death|Folding, sorting and degradation|Endocrine system|Infectious diseases	Cellular Processes|Cellular Processes|Cellular Processes|Cellular Processes|Genetic Information Processing|Organismal Systems|Human Diseases	AT2G39090.1	tetratricopeptide repeat (TPR)-containing protein	Cre16.g681578.t1.1	Anaphase promoting complex subunit 8
DN51076_c0_g2_i1	Vocar.0032s0073.1.p	1102	3.22	6.02	7.7	12.31	26.82	28.13	-1.98931	0.03277	0	isoleucyl-tRNA synthetase	K01870	6.1.1.5	00970 Aminoacyl-tRNA biosynthesis	Translation	Genetic Information Processing	AT4G10320.1	tRNA synthetase class I (I, L, M and V) family protein	Cre16.g651750.t1.2
DN10254_c0_g1_i1	CsuC169_37081	2870	10.4	9.31	9.25	35.69	39.09	40.15	-1.98862	3.32823e-05	0							AT3G27925.1	DegP protease 1	Cre02.g088400.t2.1	DegP-type protease
DN57491_c0_g1_i1	MpuCCMP1545_49725	2152	7.39	7.78	8.07	24.73	33.94	33.51	-1.98784	0.00157567	0	solute carrier family 44 (choline transporter-like protein), member 2/4/5	K15377		05231 Choline metabolism in cancer	Cancers	Human Diseases	AT3G15380.1	Plasma-membrane choline transporter family protein	Cre01.g021500.t1.1
DN63952_c0_g1_i1	CsuC169_65903	1792	76.96	68.03	64.36	291.73	269.7	268.93	-1.98782	1.57821e-05	0							AT4G01940.1	NFU domain protein 1	Cre17.g710800.t2.1	Iron-sulfur cluster assembly protein
DN17010_c0_g1_i2	CsuC169_30601	842	1.04	2.46	1.91	5.25	8.38	7.81	-1.9866	0.00697794	0	insulysin	K01408	3.4.24.56	05010 Alzheimer's disease	Neurodegenerative diseases	Human Diseases	AT2G41790.1	Insulinase (Peptidase family M16) family protein	Cre09.g386113.t1.1
DN29275_c1_g1_i1	MspRCC299_58307	1206	11.38	20.53	19.35	46	78.98	78.08	-1.986	0.0107438	0	lysocardiolipin and lysophospholipid acyltransferase	K13513	2.3.1.-|2.3.1.51	00561 Glycerolipid metabolism |00564 Glycerophospholipid metabolism	Lipid metabolism|Lipid metabolism	Metabolism|Metabolism	AT3G18850.3	lysophosphatidyl acyltransferase 5
DN57674_c0_g1_i1	Vocar.0012s0151.1.p	1471	9.45	9.58	10.69	37.79	40.41	39.34	-1.98365	4.36804e-06	0	4-hydroxyphenylpyruvate dioxygenase	K00457	1.13.11.27	00130 Ubiquinone and other terpenoid-quinone biosynthesis |00350 Tyrosine metabolism |00360 Phenylalanine metabolism	Metabolism of cofactors and vitamins|Amino acid metabolism|Amino acid metabolism	Metabolism|Metabolism|Metabolism	AT1G06570.1	phytoene desaturation 1	Cre09.g399030.t1.1	4-hydroxyphenylpyruvate dioxygenase
DN29454_c0_g1_i1	MpuCCMP1545_32317	2720	18.69	17.87	17.38	76.86	66.91	69.24	-1.98149	6.25133e-05	0	15-cis-phytoene/all-trans-phytoene synthase	K02291	2.5.1.32|2.5.1.99	00906 Carotenoid biosynthesis	Metabolism of terpenoids and polyketides	Metabolism	AT5G17230.2	PHYTOENE SYNTHASE	Cre02.g095092.t1.1	Phytoene synthase
DN14529_c0_g1_i1	Olu231_119553	722	2	1.92	2.45	5.61	10.14	9.37	-1.97947	0.0113745	0			3.6.4.12				AT3G12810.1	SNF2 domain-containing protein / helicase domain-containing protein	Cre14.g618860.t1.1
DN44460_c1_g1_i1	Cre01.g008450.t1.2	1899	5.34	5.66	6.61	16.32	26.81	26.29	-1.97896	0.00734212	0		K11548					AT1G61000.1
DN12077_c1_g1_i1	CsuC169_47698	669	1.62	1.51	1.8	4.85	7.6	6.98	-1.97863	0.0044669	0							AT1G08730.1	Myosin family protein with Dil domain	Cre16.g658650.t1.1	Myosin heavy chain, class XI
DN29136_c0_g1_i1	Olu231_31401	1923	3.97	4.97	5.02	11.47	22.08	21.45	-1.97813	0.0166602	0									Cre16.g651850.t1.1
DN50347_c0_g1_i1	CsuC169_61084	1257	69.98	85.08	92.58	312.97	335.12	326.96	-1.97723	1.27135e-05	0							AT4G09670.1	Oxidoreductase family protein	Cre01.g003200.t1.2
DN36873_c0_g1_i1	MspRCC299_57110	2757	8.73	6.52	5.87	25.45	28.32	29.33	-1.97624	0.000140573	0		K19347					AT3G10730.1	SAD1/UNC-84 domain protein 2
DN10888_c1_g1_i1	MpuCCMP1545_158515	715	13.53	15.41	17.49	75.54	56.25	50.89	-1.97619	0.0038871	0							AT4G24930.1	thylakoid lumenal 17.9 kDa protein, chloroplast	Cre17.g714900.t1.2	Predicted protein
DN30838_c0_g1_i1	Olu231_12108	1973	1.72	3.45	3.17	6.74	13.24	12.83	-1.97602	0.0197644	0	cleavage and polyadenylation specificity factor subunit 2	K14402		03015 mRNA surveillance pathway	Translation	Genetic Information Processing	AT5G23880.1	cleavage and polyadenylation specificity factor 100	Cre12.g487600.t1.1	Polyadenylation cleavage/specificity factor 100 kDa subunit
DN12887_c0_g1_i1	Olu231_16586	743	0.77	1.06	2.63	3.61	7.69	6.24	-1.97553	0.0303075	0	DNA repair and recombination protein RAD54 and RAD54-like protein	K10875	3.6.4.12|3.6.4.-	03440 Homologous recombination	Replication and repair	Genetic Information Processing	AT3G19210.1	homolog of RAD54	Cre10.g430950.t1.1
DN50133_c1_g1_i1	MpuCCMP1545_18092	1982	14.13	27.46	24.72	64.52	96.94	99.29	-1.97537	0.00557354	0	magnesium chelatase subunit D	K03404	6.6.1.1	00860 Porphyrin and chlorophyll metabolism	Metabolism of cofactors and vitamins	Metabolism	AT1G08520.1	ALBINA 1	Cre05.g242000.t1.2	Magnesium chelatase subunit D
DN44919_c0_g1_i1	Vocar.0007s0377.1.p	633	0.95	1.62	1.93	3.79	6.56	7.34	-1.97494	0.0169282	0							AT5G16280.1	Tetratricopeptide repeat (TPR)-like superfamily protein	Cre01.g024400.t1.1	Component of TRAPP complex, TRS85-like
DN43184_c1_g1_i1	MspRCC299_61493	1025	3.85	4.94	4.81	14.09	17.95	21.42	-1.97485	0.00345184	0			1.8.1.8				AT1G43560.1	thioredoxin Y2	Cre10.g446100.t1.2	Chloroplastic thioredoxin y
DN47280_c0_g1_i1	Olu231_10093	1091	3.58	4.42	4.39	9.03	18.83	20.84	-1.97475	0.0297014	0							AT3G07960.1	Phosphatidylinositol-4-phosphate 5-kinase family protein	Cre12.g521550.t1.1
DN50313_c0_g1_i1	CsuC169_48005	1333	67.43	61.03	62.91	247.32	251.14	253.36	-1.97402	2.22042e-07	0							AT1G67730.1	beta-ketoacyl reductase 1	Cre09.g392430.t1.1
DN12971_c0_g1_i5	CsuC169_33175	2034	1.06	1.48	1.14	6.65	3.83	3.96	-1.97229	0.0180758	0							AT1G64680.1		Cre16.g661150.t1.1	Predicted protein
DN45459_c0_g1_i1	MpuCCMP1545_58451	796	1.42	2.55	2.65	4.97	12.81	8.17	-1.97083	0.0493354	0		K16458					AT1G01320.1	Tetratricopeptide repeat (TPR)-like superfamily protein	Cre10.g431150.t1.1	Flagellar Associated Protein, involved in circadian rhythms
DN7367_c0_g1_i1	CsuC169_68188	12613	11.13	11.75	11.97	32.15	52.42	51.98	-1.9702	0.00714132	0							AT4G05160.1	AMP-dependent synthetase and ligase family protein	Cre06.g299800.t1.2
DN39327_c0_g1_i1	Vocar.0053s0002.1.p	1108	3.83	3.93	3.66	16.79	14.21	13.73	-1.96968	0.000310759	0							AT1G03030.1	P-loop containing nucleoside triphosphate hydrolases superfamily protein	Cre02.g101000.t1.1
DN16475_c0_g1_i1	CsuC169_17790	1052	0.76	3.4	3.2	3.82	13.21	11.79	-1.96929	0.0784482	0							AT1G05910.1	cell division cycle protein 48-related / CDC48-related	Cre01.g038151.t1.1
DN43082_c0_g2_i1	Olu231_30678	785	59.12	54.36	53.46	211.92	223.37	218.08	-1.96857	1.70259e-06	0							AT2G37970.1	SOUL heme-binding family protein	Cre13.g566850.t1.2	SOUL heme-binding protein
DN29501_c0_g1_i1	Cre13.g573950.t1.1	2105	14.38	10.86	12.5	58.23	44.85	44.42	-1.96655	0.00140567	0		K14709					AT1G05300.1	zinc transporter 5 precursor
DN31803_c0_g1_i1	MpuCCMP1545_51162	1148	0.31	0.47	1.02	0.31	3.33	3.39	-1.96553	0.168767	0		K17592					AT5G23110.1	Zinc finger, C3HC4 type (RING finger) family protein	Cre01.g044850.t1.2
DN17617_c0_g1_i2	Vocar.0020s0082.1.p	2309	2.22	1.99	1.81	6.47	7.97	9.07	-1.96544	0.00157434	0	thioredoxin reductase (NADPH)	K00384	1.8.1.9	00450 Selenocompound metabolism	Metabolism of other amino acids	Metabolism	AT3G54660.1	glutathione reductase	Cre08.g368400.t1.2	NADPH-dependent thioredoxin reductase, selenoprotein
DN6936_c1_g2_i1	CsuC169_64196	1020	0.79	1.35	0.9	2.82	5.16	3.89	-1.96518	0.0134911	0	peroxin-1	K13338		04146 Peroxisome	Transport and catabolism	Cellular Processes	AT5G08470.1	peroxisome 1	Cre16.g679200.t1.1
DN50617_c0_g1_i1	CsuC169_22711	362	11.83	16.92	16.5	42.54	61.9	72.01	-1.96327	0.00764806	0	26S proteasome regulatory subunit T5	K03065		03050 Proteasome |05169 Epstein-Barr virus infection	Folding, sorting and degradation|Infectious diseases	Genetic Information Processing|Human Diseases	AT3G05530.1	regulatory particle triple-A ATPase 5A	Cre10.g439150.t1.2	26S proteasome regulatory subunit
DN12421_c2_g1_i1	Cre01.g015350.t1.1	874	103.21	146.45	152.03	478.84	546.45	540.81	-1.96302	0.000128139	0	protochlorophyllide reductase	K00218	1.3.1.33	00860 Porphyrin and chlorophyll metabolism	Metabolism of cofactors and vitamins	Metabolism	AT5G54190.1	protochlorophyllide oxidoreductase A
DN30719_c0_g1_i1	MspRCC299_62363	442	6	2.94	4.51	17.66	16.14	18.63	-1.96279	0.000341032	0		K15463					AT2G40570.1	initiator tRNA phosphoribosyl transferase family protein	Cre06.g272100.t1.1
DN20629_c1_g1_i8	Cre11.g468500.t1.1	2098	0.15	0.13	0.4	1.08	0.89	0.68	-1.96239	0.0104695	0			3.1.4.1				AT5G50400.1	purple acid phosphatase 27
DN6337_c0_g1_i1	CsuC169_17318	1005	2.68	5.05	4.92	10.3	19.54	19.44	-1.96186	0.0180599	0	alpha-galactosidase	K07407	3.2.1.22	00052 Galactose metabolism |00561 Glycerolipid metabolism |00600 Sphingolipid metabolism |00603 Glycosphingolipid biosynthesis - globo and isoglobo series	Carbohydrate metabolism|Lipid metabolism|Lipid metabolism|Glycan biosynthesis and metabolism	Metabolism|Metabolism|Metabolism|Metabolism	AT3G56310.1	Melibiase family protein	Cre01.g026250.t1.2	Alpha-galactosidase
DN29638_c0_g1_i1	Cre12.g551850.t1.2	829	3.38	3.93	3.56	11.26	14.35	16.7	-1.96065	0.00270293	0			1.5.1.30				AT3G02280.1	Flavodoxin family protein
DN4116_c0_g1_i1	Cre04.g224500.t1.1	1077	3.3	1.86	2.78	8.43	11.43	11.04	-1.9604	0.00176156	0			3.6.3.17				AT2G29940.1	pleiotropic drug resistance 3
DN51437_c0_g1_i1	MpuCCMP1545_22875	792	5.95	7.21	6.79	24.64	27.35	25.64	-1.96023	2.52273e-05	0	ubiquitin-protein ligase E3 A	K10587	6.3.2.19|2.3.2.26	04120 Ubiquitin mediated proteolysis |05165 Human papillomavirus infection |05203 Viral carcinogenesis	Folding, sorting and degradation|Infectious diseases|Cancers	Genetic Information Processing|Human Diseases|Human Diseases	AT1G55860.1	ubiquitin-protein ligase 1	Cre11.g467609.t1.1
DN53034_c0_g1_i1	Vocar.0020s0145.1.p	350	1.9	1.17	1.93	3.39	6.17	9.86	-1.95754	0.0637886	0	PAB-dependent poly(A)-specific ribonuclease subunit 2	K12571	3.1.13.4	03018 RNA degradation	Folding, sorting and degradation	Genetic Information Processing			Cre06.g304550.t1.1	Poly(A)-ribonuclease
DN36654_c0_g1_i1	CsuC169_47692	1743	2.93	3.65	2.94	7.51	14.23	15.22	-1.95693	0.0198013	0							AT2G31400.1	genomes uncoupled 1	Cre12.g511400.t1.1	Cyclin-related protein
DN12467_c0_g1_i1	Olu231_12268	1325	1.47	1.65	1.5	7.39	5.23	5.3	-1.95561	0.003367	0	ribonuclease Z	K00784	3.1.26.11	03013 RNA transport	Translation	Genetic Information Processing	AT3G16260.1	tRNAse Z4	Cre12.g492250.t1.1	RNase Z-like protein
DN14518_c0_g1_i1	MspRCC299_88651	926	2.56	2.73	2.61	9.56	11.46	9.54	-1.95172	0.000292637	0							AT5G63320.3	nuclear protein X1	Cre08.g367300.t1.1
DN12392_c0_g1_i1	Vocar.0008s0288.1.p	2312	157.02	128.92	129.84	475.51	563.93	566.9	-1.94989	0.00022468	0	molecular chaperone HtpG	K04079		04141 Protein processing in endoplasmic reticulum |04151 PI3K-Akt signaling pathway |04217 Necroptosis |04612 Antigen processing and presentation |04621 NOD-like receptor signaling pathway |04626 Plant-pathogen interaction |04657 IL-17 signaling pathway |04659 Th17 cell differentiation |04914 Progesterone-mediated oocyte maturation |04915 Estrogen signaling pathway |05200 Pathways in cancer |0521…	Folding, sorting and degradation|Signal transduction|Cell growth and death|Immune system|Immune system|Environmental adaptation|Immune system|Immune system|Endocrine system|Endocrine system|Cancers|Cancers|Cardiovascular diseases	Genetic Information Processing|Environmental Information Processing|Cellular Processes|Organismal Systems|Organismal Systems|Organismal Systems|Organismal Systems|Organismal Systems|Organismal Systems|Organismal Systems|Human Diseases|Human Diseases|Human Diseases	AT5G56000.1	HEAT SHOCK PROTEIN 81.4	Cre09.g386750.t1.2	Heat shock protein 90A
DN38821_c0_g1_i1	Vocar.0031s0088.1.p	675	0.73	2.54	2.07	2.91	8.1	9.6	-1.94843	0.0722904	0							AT3G60740.1	ARM repeat superfamily protein	Cre12.g490250.t1.2
DN17400_c1_g1_i1	CsuC169_64292	1775	3.54	2.71	2.94	12.37	10.92	12.12	-1.94602	6.8733e-05	0							AT2G23840.1	HNH endonuclease	Cre04.g217903.t1.1
DN2370_c0_g1_i1	Olu231_31870	2422	4.11	5.78	4.61	10.21	21.97	23.67	-1.9455	0.031825	0	glucosamine---fructose-6-phosphate aminotransferase (isomerizing)	K00820	2.6.1.16	00250 Alanine, aspartate and glutamate metabolism |00520 Amino sugar and nucleotide sugar metabolism |04931 Insulin resistance	Amino acid metabolism|Carbohydrate metabolism|Endocrine and metabolic diseases	Metabolism|Metabolism|Human Diseases	AT3G24090.1	glutamine-fructose-6-phosphate transaminase (isomerizing)s;sugar binding;transaminases	Cre08.g375500.t1.2	Glucosamine-fructose-6-phosphate aminotransferase
DN56838_c0_g1_i1	Cre01.g050950.t1.2	2394	141.04	178.52	174.83	677.57	615.33	608.92	-1.94366	4.69619e-05	0	geranylgeranyl diphosphate/geranylgeranyl-bacteriochlorophyllide a reductase	K10960	1.3.1.83|1.3.1.111	00860 Porphyrin and chlorophyll metabolism |00900 Terpenoid backbone biosynthesis	Metabolism of cofactors and vitamins|Metabolism of terpenoids and polyketides	Metabolism|Metabolism	AT1G74470.1	Pyridine nucleotide-disulphide oxidoreductase family protein
DN36825_c0_g1_i1	MpuCCMP1545_154788	575	3.59	3.69	4.94	7.17	20.92	18.91	-1.94342	0.0546553	0	large subunit ribosomal protein L40e	K02927		03010 Ribosome	Translation	Genetic Information Processing	AT2G36170.1	Ubiquitin supergroup;Ribosomal protein L40e	Cre01.g007051.t1.2
DN58761_c0_g1_i1	CsuC169_37237	573	16.24	17.78	16.72	64.1	63.96	67.06	-1.94317	1.68257e-06	0							AT5G19370.1	rhodanese-like domain-containing protein / PPIC-type PPIASE domain-containing protein	Cre14.g616000.t1.1
DN43461_c0_g1_i1	CsuC169_25458	1953	18.48	10.33	10.08	41.46	53.82	54.26	-1.94306	0.00182921	0		K11547					AT3G54630.1		Cre02.g098300.t1.2
DN29219_c0_g1_i1	CsuC169_63368	2792	18.85	18.6	18.21	79.1	67.69	67.05	-1.94182	0.000176527	0							AT4G18810.1	NAD(P)-binding Rossmann-fold superfamily protein	Cre06.g274650.t1.1
DN56841_c0_g1_i1	CsuC169_26453	1833	156.74	164.02	159.46	628.15	605.34	609.73	-1.94046	3.99901e-07	0	glyceraldehyde 3-phosphate dehydrogenase	K00134	1.2.1.12	00010 Glycolysis / Gluconeogenesis |00710 Carbon fixation in photosynthetic organisms |04066 HIF-1 signaling pathway |05010 Alzheimer's disease	Carbohydrate metabolism|Energy metabolism|Signal transduction|Neurodegenerative diseases	Metabolism|Metabolism|Environmental Information Processing|Human Diseases	AT1G79530.1	glyceraldehyde-3-phosphate dehydrogenase of plastid 1	Cre12.g485150.t1.2	Glyceraldehyde 3-phosphate dehydrogenase
DN38262_c0_g1_i1	Olu231_30564	1247	10.4	12.82	14.15	36.32	52.61	54.49	-1.94029	0.00383623	0		K17263					AT2G02560.2	cullin-associated and neddylation dissociated	Cre03.g177053.t1.1
DN2606_c0_g2_i1	Cre12.g484150.t2.1	644	1.86	3.17	2.36	3.09	13.15	12.12	-1.94021	0.0955967	0		K15501					AT3G45190.1	SIT4 phosphatase-associated family protein
DN67439_c0_g1_i1	Olu231_40695	308	1.44	2.46	1.46	4.74	6.83	8.98	-1.93883	0.0162857	0		K11136	3.6.4.12				AT1G79950.1	RAD3-like DNA-binding helicase protein	Cre02.g089608.t1.2
DN20145_c0_g2_i1	CsuC169_39261	1192	1.69	1.06	1.27	4.85	4.97	5.59	-1.9386	0.000209463	0	3-dehydroquinate synthase	K01735	4.2.3.4	00400 Phenylalanine, tyrosine and tryptophan biosynthesis	Amino acid metabolism	Metabolism	AT5G66120.2	3-dehydroquinate synthase, putative	Cre08.g368950.t1.2	3-dehydroquinate synthase
DN10510_c0_g5_i1	CsuC169_67236	2781	5.94	8.25	9.38	15.82	37.86	36.66	-1.93841	0.0369335	0	beta-mannosidase	K01192	3.2.1.25	00511 Other glycan degradation |04142 Lysosome	Glycan biosynthesis and metabolism|Transport and catabolism	Metabolism|Cellular Processes	AT1G09010.1	glycoside hydrolase family 2 protein	Cre11.g478184.t1.1
DN52323_c0_g1_i1	Vocar.0027s0037.1.p	499	2.84	7.18	4	15.24	19.93	18.52	-1.93717	0.00224375	0	magnesium chelatase subunit H	K03403	6.6.1.1	00860 Porphyrin and chlorophyll metabolism	Metabolism of cofactors and vitamins	Metabolism	AT5G13630.1	magnesium-chelatase subunit chlH, chloroplast, putative / Mg-protoporphyrin IX chelatase, putative (CHLH)	Cre11.g477625.t1.1
DN8251_c0_g1_i1	Vocar.0009s0372.1.p	2055	1.37	1.61	1.89	4.75	6.99	6.9	-1.93641	0.00356427	0	3-phosphoinositide dependent protein kinase-1	K06276	2.7.11.1	01524 Platinum drug resistance |03320 PPAR signaling pathway |04011 MAPK signaling pathway - yeast |04068 FoxO signaling pathway |04071 Sphingolipid signaling pathway |04140 Autophagy - animal |04150 mTOR signaling pathway |04151 PI3K-Akt signaling pathway |04152 AMPK signaling pathway |04210 Apoptosis |04510 Focal adhesion |04660 T cell receptor signaling pathway |04664 Fc epsilon RI signaling p…	Drug resistance|Endocrine system|Signal transduction|Signal transduction|Signal transduction|Transport and catabolism|Signal transduction|Signal transduction|Signal transduction|Cell growth and death|Cellular community - eukaryotes|Immune system|Immune system|Nervous system|Endocrine system|Endocrine system|Endocrine and metabolic diseases|Excretory system|Infectious diseases|Infectious diseases|…	Human Diseases|Organismal Systems|Environmental Information Processing|Environmental Information Processing|Environmental Information Processing|Cellular Processes|Environmental Information Processing|Environmental Information Processing|Environmental Information Processing|Cellular Processes|Cellular Processes|Organismal Systems|Organismal Systems|Organismal Systems|Organismal Systems|Organismal…	AT5G04510.1	3\'-phosphoinositide-dependent protein kinase 1	Cre11.g467568.t1.1
DN3675_c0_g2_i1	CsuC169_54858	914	4.66	5.56	5.23	14.26	20.94	23.93	-1.93628	0.00711896	0	structural maintenance of chromosome 3 (chondroitin sulfate proteoglycan 6)	K06669		04110 Cell cycle |04111 Cell cycle - yeast |04113 Meiosis - yeast |04114 Oocyte meiosis	Cell growth and death|Cell growth and death|Cell growth and death|Cell growth and death	Cellular Processes|Cellular Processes|Cellular Processes|Cellular Processes	AT2G27170.1	Structural maintenance of chromosomes (SMC) family protein	Cre10.g445650.t1.2	Structural Maintenance of Chromosomes protein
DN15067_c2_g1_i1	Olu231_26838	919	1.59	1.22	1.93	6.07	6.64	5.43	-1.93622	0.000384936	0							AT5G59570.1	Homeodomain-like superfamily protein	Cre09.g410450.t1.2
DN30212_c0_g1_i1	Vocar.0005s0123.1.p	974	18.94	30.68	28.18	62.42	115.19	120.05	-1.93582	0.0175543	0							AT1G32330.1	heat shock transcription factor A1D	Cre09.g387150.t1.2	Heat shock transcription factor
DN3837_c0_g1_i1	MpuCCMP1545_45131	1564	1.9	2.22	1.6	4.56	9.3	8.02	-1.93553	0.0195234	0			3.6.4.13|3.6.4.12				AT2G35920.1	RNA helicase family protein	Cre03.g171650.t1.2
DN45856_c0_g1_i1	Olu231_46490	889	2.79	4.78	4.32	7.66	18.94	18.87	-1.93517	0.0420341	0	structural maintenance of chromosome 3 (chondroitin sulfate proteoglycan 6)	K06669		04110 Cell cycle |04111 Cell cycle - yeast |04113 Meiosis - yeast |04114 Oocyte meiosis	Cell growth and death|Cell growth and death|Cell growth and death|Cell growth and death	Cellular Processes|Cellular Processes|Cellular Processes|Cellular Processes	AT2G27170.2	Structural maintenance of chromosomes (SMC) family protein	Cre10.g445650.t1.2	Structural Maintenance of Chromosomes protein
DN22901_c0_g1_i1	Olu231_51081	827	0.56	0.23	0.46	2.94	1.14	0.7	-1.93508	0.164346	0	trehalose 6-phosphate synthase/phosphatase	K16055	2.4.1.15|3.1.3.12	00500 Starch and sucrose metabolism	Carbohydrate metabolism	Metabolism	AT1G60140.1	trehalose phosphate synthase	Cre06.g278221.t1.1	Trehalose-6-phosphate synthase/phosphatase
DN3312_c0_g1_i1	MspRCC299_113382	6807	21.45	36.95	38.94	88.43	142.83	140.77	-1.93431	0.00797184	0	acetyl-CoA carboxylase / biotin carboxylase 1	K11262	6.4.1.2|6.3.4.14	00061 Fatty acid biosynthesis |00254 Aflatoxin biosynthesis |00620 Pyruvate metabolism |00640 Propanoate metabolism |04152 AMPK signaling pathway |04910 Insulin signaling pathway |04922 Glucagon signaling pathway	Lipid metabolism|Biosynthesis of other secondary metabolites|Carbohydrate metabolism|Carbohydrate metabolism|Signal transduction|Endocrine system|Endocrine system	Metabolism|Metabolism|Metabolism|Metabolism|Environmental Information Processing|Organismal Systems|Organismal Systems	AT1G36180.1	acetyl-CoA carboxylase 2	Cre08.g373050.t1.1
DN5440_c0_g1_i1	Cre08.g361400.t1.2	3015	13.45	9	8.64	38.29	39.19	41.33	-1.93413	8.22738e-05	0							AT4G14770.1	TESMIN/TSO1-like CXC 2
DN4215_c0_g1_i1	Vocar.0002s0167.1.p	1054	9.57	11.64	11.21	26.34	52.03	45.48	-1.93364	0.0169436	0	transitional endoplasmic reticulum ATPase	K13525	3.6.4.6	04141 Protein processing in endoplasmic reticulum |05134 Legionellosis	Folding, sorting and degradation|Infectious diseases	Genetic Information Processing|Human Diseases	AT3G53230.1	ATPase, AAA-type, CDC48 protein	Cre06.g269950.t1.2	Protein involved in ubiquitin-dependent degradation of ER-bound substrates
DN10320_c0_g1_i1	Olu231_33532	1096	5.6	5.28	5.58	14.02	24.17	24.68	-1.93341	0.0112089	0	elongation of very long chain fatty acids protein 4	K10249	2.3.1.199	00062 Fatty acid elongation	Lipid metabolism	Metabolism	AT3G06470.1	GNS1/SUR4 membrane protein family
DN5469_c0_g2_i1	Cre16.g677950.t1.1	1799	27.4	31.41	29.4	96.23	115.81	124.73	-1.93275	0.000619364	0		K07119	1.1.1.54|1.3.1.102				AT1G49670.1	ARP protein (REF)
DN29726_c0_g1_i1	Cre01.g005200.t1.1	1811	8.62	9.7	8.79	32.94	34.61	35.93	-1.93245	1.04939e-05	0							AT4G18550.1	alpha/beta-Hydrolases superfamily protein
DN14050_c0_g1_i1	Olu231_32074	1921	6.36	6.57	7.05	24.14	25.93	26.14	-1.93142	9.51952e-06	0			3.1.1.26				AT1G61850.2	phospholipases;galactolipases	Cre10.g425100.t1.2
DN12038_c0_g1_i1	MpuCCMP1545_28890	1459	1.23	2.88	1.85	3.18	8.93	10.61	-1.93058	0.0720972	0		K10357	3.6.4.1				AT5G20490.1	Myosin family protein with Dil domain	Cre16.g658650.t1.1	Myosin heavy chain, class XI
DN11282_c0_g1_i2	MspRCC299_97051	2010	0.58	1.7	4.3	12.28	10.43	2.36	-1.9298	0.129786	0	phosphatidylinositol glycan, class A	K03857	2.4.1.198	00563 Glycosylphosphatidylinositol(GPI)-anchor biosynthesis	Glycan biosynthesis and metabolism	Metabolism	AT3G45100.2	UDP-Glycosyltransferase superfamily protein	Cre01.g006800.t1.1	Phosphatidylinositol N-acetylglucosaminyltransferase (PIG-A)
DN43967_c0_g1_i1	CsuC169_65754	1505	4.46	6.96	7.08	15.56	26.9	27.95	-1.92826	0.0130066	0	pre-mRNA-splicing factor CDC5/CEF1	K12860		03040 Spliceosome	Transcription	Genetic Information Processing	AT1G09770.1	cell division cycle 5	Cre03.g197350.t1.2
DN15826_c0_g2_i1	MpuCCMP1545_48127	316	7.66	5.62	3.25	23.63	22.15	17.08	-1.92706	0.00280695	0	MFS transporter, PAT family, solute carrier family 33 (acetyl-CoA transportor), member 1	K03372	2.3.1.-	00604 Glycosphingolipid biosynthesis - ganglio series	Glycan biosynthesis and metabolism	Metabolism	AT3G07300.3	NagB/RpiA/CoA transferase-like superfamily protein	Cre16.g662902.t1.1
DN3272_c0_g1_i1	MpuCCMP1545_203622	2637	3.11	5.72	6.59	13.99	21.75	22.76	-1.92363	0.00834251	0	regulator of nonsense transcripts 1	K14326	3.6.4.12|3.6.4.-	03013 RNA transport |03015 mRNA surveillance pathway	Translation|Translation	Genetic Information Processing|Genetic Information Processing	AT5G47010.1	RNA helicase, putative	Cre02.g092500.t1.1	UPF1-like RNA helicase, NMD protein
DN29089_c1_g1_i1	Cre09.g388750.t1.2	381	0.66	1.35	1.34	3.92	4.68	4.1	-1.9226	0.000649951	0			3.1.3.66				AT3G51460.1	Phosphoinositide phosphatase family protein
DN63981_c0_g1_i1	CsuC169_19462	1099	6.13	8.52	7.48	25.42	28.04	30.37	-1.92146	0.000205219	0		K00528	1.18.1.2				AT4G32360.1	Pyridine nucleotide-disulphide oxidoreductase family protein	Cre13.g562550.t1.1	NADP adrenodoxin-like ferredoxin reductase
DN37539_c0_g1_i1	MspRCC299_57888	1183	2.07	2.59	2.94	4.67	12.13	11.97	-1.92049	0.0462532	0	histone acetyltransferase	K06062	2.3.1.48	04330 Notch signaling pathway |04919 Thyroid hormone signaling pathway |05166 HTLV-I infection |05203 Viral carcinogenesis	Signal transduction|Endocrine system|Infectious diseases|Cancers	Environmental Information Processing|Organismal Systems|Human Diseases|Human Diseases	AT3G54610.1	histone acetyltransferase of the GNAT family 1	Cre06.g256200.t1.2
DN29101_c0_g1_i1	Vocar.0008s0449.1.p	1232	160.17	165.24	154.9	569.25	630.87	617.28	-1.91984	1.92854e-05	0	thioredoxin 1	K03671	1.6.5.4	04621 NOD-like receptor signaling pathway |05418 Fluid shear stress and atherosclerosis	Immune system|Cardiovascular diseases	Organismal Systems|Human Diseases	AT5G39950.1	thioredoxin 2	Cre05.g248500.t1.2	Mitochondrial thioredoxin o
DN11195_c0_g1_i2	Vocar.0027s0022.1.p	1599	7.44	11.15	11.31	27.76	41.1	44.23	-1.91925	0.00597774	0	AP-1 complex subunit beta-1	K12392		04142 Lysosome	Transport and catabolism	Cellular Processes	AT4G23460.1	Adaptin family protein	Cre11.g478156.t2.1
DN17341_c0_g3_i3	Vocar.0027s0024.1.p	1312	1.95	1.47	1.35	6.51	5.39	6.14	-1.91914	0.000301902	0		K06158	3.6.1.3				AT1G64550.1	general control non-repressible 3	Cre11.g478128.t1.1
DN3421_c1_g1_i1	MspRCC299_94613	484	3.88	2.34	3.02	12.51	10.87	11.56	-1.91891	0.000193279	0		K01534	3.6.3.5|3.6.3.3				AT4G30110.1	heavy metal atpase 2	Cre16.g682369.t1.1	Heavy metal transporting ATPase
DN57302_c0_g1_i1	Olu231_14134	915	2.7	4.31	3.87	8.9	16.28	15.96	-1.91886	0.0147667	0	casein kinase 1	K02218	2.7.11.1	04011 MAPK signaling pathway - yeast |04392 Hippo signaling pathway - multiple species	Signal transduction|Signal transduction	Environmental Information Processing|Environmental Information Processing	AT5G57015.1	casein kinase I-like 12	Cre12.g549750.t1.2	Casein kinase-related Ser/Thr kinase
DN58506_c0_g1_i1	CsuC169_62660	571	3.81	3.54	4.24	12.3	15.61	15.91	-1.91871	0.000792564	0		K08282	2.7.11.1				AT3G59410.1	protein kinase family protein	Cre01.g038000.t1.1
DN14413_c0_g2_i1	MpuCCMP1545_51959	1174	1.57	1.46	1.52	4.26	7.63	5.31	-1.91847	0.0133363	0							AT3G24320.1	MUTL protein homolog 1	Cre06.g250850.t1.1	DNA mismatch repair protein, MutS homolog
DN775_c0_g1_i1	CsuC169_54553	1705	329.4	446.5	459.26	1541.63	1581.1	1545.56	-1.9182	1.20575e-05	0	ferredoxin--NADP+ reductase	K02641	1.18.1.2	00195 Photosynthesis	Energy metabolism	Metabolism	AT1G30510.2	root FNR 2	Cre11.g476750.t1.2	Ferredoxin-NADP reductase
DN18746_c0_g1_i2	CsuC169_48903	899	1.18	1.57	1.87	5.6	5.76	6.1	-1.91809	6.64245e-05	0									Cre12.g531600.t1.2
DN11238_c0_g1_i1	CsuC169_58909	1726	0.87	1.35	1.39	1.95	6.04	5.65	-1.91777	0.0636661	0							AT5G18525.1	protein serine/threonine kinases;protein tyrosine kinases;ATP binding;protein kinases	Cre17.g732650.t1.2
DN50046_c0_g1_i1	Olu231_24766	1384	84.38	128.93	124.99	370.52	455.95	451.12	-1.91705	0.000551083	0	F-type H+-transporting ATPase subunit gamma	K02115	3.6.3.14	00190 Oxidative phosphorylation |00195 Photosynthesis	Energy metabolism|Energy metabolism	Metabolism|Metabolism	AT4G04640.1	ATPase, F1 complex, gamma subunit protein	Cre06.g259900.t1.2	Chloroplast ATP synthase gamma chain
DN4217_c0_g1_i1	Olu231_31401	8431	4.41	5.38	5.6	14.09	21.77	22.26	-1.91704	0.00595161	0									Cre16.g651850.t1.1
DN12142_c0_g1_i1	Olu231_18161	1164	0.75	1.16	0.85	2.27	4.27	3.88	-1.91662	0.0149865	0			2.4.2.39				AT4G02500.1	UDP-xylosyltransferase 2	Cre11.g474750.t1.1
DN2122_c0_g1_i1	CsuC169_54535	2550	29.21	30.21	32.34	133.05	105.91	107.41	-1.91638	0.00066239	0	26S proteasome regulatory subunit N5	K03035		03050 Proteasome |05169 Epstein-Barr virus infection	Folding, sorting and degradation|Infectious diseases	Genetic Information Processing|Human Diseases	AT5G09900.2	26S proteasome regulatory subunit, putative (RPN5)	Cre14.g632775.t1.1
DN43425_c0_g1_i1	Cre09.g410100.t1.2	1347	15.09	10.5	11.08	54.11	41.5	42.63	-1.9145	0.00138046	0			3.6.3.8				AT1G07810.1	ER-type Ca2+-ATPase 1
DN11479_c0_g1_i1	Vocar.0009s0035.1.p	2158	18.67	19.8	19.1	77.99	69.73	69.22	-1.91391	4.95253e-05	0							AT1G79510.2	Uncharacterized conserved protein (DUF2358)	Cre17.g731100.t1.2
DN13102_c0_g1_i1	Cre08.g370200.t2.1	616	9.77	10.18	12.26	24.03	44.14	53.16	-1.91336	0.0263764	0			2.1.1.43				AT1G05830.2	trithorax-like protein 2
DN28873_c5_g1_i1	CsuC169_221	1556	1.36	1.84	3.05	4.31	8.86	10.36	-1.91257	0.0379471	0		K11681	3.6.4.12				AT3G12810.1	SNF2 domain-containing protein / helicase domain-containing protein	Cre14.g618860.t1.1
DN65840_c0_g1_i1	Olu231_38450	675	4.08	5.38	4.74	10.61	20.18	22.66	-1.9123	0.023952	0	intron-binding protein aquarius	K12874		03040 Spliceosome	Transcription	Genetic Information Processing	AT2G38770.1	P-loop containing nucleoside triphosphate hydrolases superfamily protein	Cre06.g300750.t1.1
DN37758_c0_g1_i1	CsuC169_67006	684	14.74	20.41	22.73	53.31	81.67	82.76	-1.91147	0.00581765	0	oligosaccharyltransferase complex subunit beta	K12670		00510 N-Glycan biosynthesis |00513 Various types of N-glycan biosynthesis |04141 Protein processing in endoplasmic reticulum	Glycan biosynthesis and metabolism|Glycan biosynthesis and metabolism|Folding, sorting and degradation	Metabolism|Metabolism|Genetic Information Processing	AT5G66680.1	dolichyl-diphosphooligosaccharide-protein glycosyltransferase 48kDa subunit family protein	Cre14.g614100.t1.2	Dolichyl-diphosphooligosaccharide-protein glycosyltransferase
DN14190_c1_g1_i1	MspRCC299_63325	831	4.6	3.92	5.26	16.17	17.72	17.93	-1.91093	4.7704e-05	0	syntaxin 5	K08490		04130 SNARE interactions in vesicular transport	Folding, sorting and degradation	Genetic Information Processing	AT3G24350.1	syntaxin of plants 32	Cre16.g692050.t1.1	ER-Golgi Qa-SNARE protein, Syntaxin5/Syx5/Sed5/Syp3-family (Qa.II)
DN43881_c0_g1_i1	MspRCC299_60246	1618	5.84	10.39	10.74	17.61	42.8	40.98	-1.91049	0.0398507	0	trehalose 6-phosphate synthase/phosphatase	K16055	2.4.1.15|3.1.3.12	00500 Starch and sucrose metabolism	Carbohydrate metabolism	Metabolism	AT4G17770.1	trehalose phosphatase/synthase 5	Cre06.g278221.t1.1	Trehalose-6-phosphate synthase/phosphatase
DN44625_c0_g1_i1	CsuC169_66913	1022	2.72	4.59	4.11	6.76	17.83	18.33	-1.91009	0.0513484	0	ATP-binding cassette, subfamily G (WHITE), member 2	K05681		01523 Antifolate resistance |02010 ABC transporters |04976 Bile secretion	Drug resistance|Membrane transport|Digestive system	Human Diseases|Environmental Information Processing|Organismal Systems	AT3G55090.1	ABC-2 type transporter family protein	Cre04.g217850.t1.1
DN47069_c0_g1_i1	CsuC169_17392	781	3.15	5.97	5.92	7.14	25.13	24.22	-1.90919	0.0800701	0							AT5G02860.1	Pentatricopeptide repeat (PPR) superfamily protein	Cre10.g437150.t1.2	Cyclin-related pentatrichopeptide repeat protein
DN9738_c1_g1_i1	MpuCCMP1545_36262	2526	24.41	34.52	34.91	90.2	132.53	129.7	-1.90906	0.00361406	0							AT1G23980.1	RING/U-box superfamily protein	Cre07.g350867.t1.1
DN36288_c1_g1_i1	Cre16.g656650.t1.1	785	7.71	12.73	7.97	29.72	36.78	40.19	-1.90895	0.00170766	0			3.1.3.58				AT4G39970.1	Haloacid dehalogenase-like hydrolase (HAD) superfamily protein
DN13681_c0_g1_i1	Vocar.0003s0099.1.p	1856	5.7	9.31	9.38	26.94	33.61	31.02	-1.90859	0.000613181	0							AT5G13030.1		Cre02.g108250.t1.1
DN18247_c2_g1_i1	MpuCCMP1545_34050	2604	1.56	2.47	2.93	6.63	9.71	9.79	-1.90855	0.00459684	0		K08776	3.4.11.2|3.4.11.14				AT4G33090.1	aminopeptidase M1	Cre02.g076200.t1.1
DN15499_c0_g3_i1	MpuCCMP1545_44648	896	2.29	2.2	1.28	6.77	7.45	7.44	-1.90839	0.000176097	0	DNA mismatch repair protein MLH1	K08734		01524 Platinum drug resistance |03430 Mismatch repair |03460 Fanconi anemia pathway |05200 Pathways in cancer |05210 Colorectal cancer |05213 Endometrial cancer |05226 Gastric cancer	Drug resistance|Replication and repair|Replication and repair|Cancers|Cancers|Cancers|Cancers	Human Diseases|Genetic Information Processing|Genetic Information Processing|Human Diseases|Human Diseases|Human Diseases|Human Diseases	AT4G09140.1	MUTL-homologue 1	Cre01.g036050.t1.1	DNA mismatch repair protein
DN50994_c0_g1_i1	MpuCCMP1545_150469	747	2.05	2.76	2.87	4.35	12.31	12.14	-1.90689	0.0558825	0	cohesin loading factor subunit SCC2	K06672		04111 Cell cycle - yeast	Cell growth and death	Cellular Processes	AT5G15540.1	PHD finger family protein	Cre06.g278269.t1.1
DN36156_c0_g3_i1	MspRCC299_107913	1010	19.57	24.1	21.48	66.14	88.96	89.2	-1.90682	0.00153323	0	26S proteasome regulatory subunit N3	K03033		03050 Proteasome |05169 Epstein-Barr virus infection	Folding, sorting and degradation|Infectious diseases	Genetic Information Processing|Human Diseases	AT1G20200.1	PAM domain (PCI/PINT associated module) protein	Cre06.g275650.t1.2	26S proteasome regulatory subunit
DN59407_c0_g1_i1	Cre04.g229948.t1.1	746	7.18	9.48	9.27	27.17	34.9	35.16	-1.90678	0.00094787	0		K05544	1.3.1.89				AT4G38890.1	FMN-linked oxidoreductases superfamily protein
DN4792_c0_g1_i1	CsuC169_47257	696	3.5	2.44	3.42	10.9	11.05	13.13	-1.90607	0.000421867	0	2-oxoglutarate dehydrogenase E1 component	K00164	1.2.4.2	00020 Citrate cycle (TCA cycle) |00310 Lysine degradation |00380 Tryptophan metabolism	Carbohydrate metabolism|Amino acid metabolism|Amino acid metabolism	Metabolism|Metabolism|Metabolism	AT5G65750.1	2-oxoglutarate dehydrogenase, E1 component	Cre12.g537200.t1.2	2-oxoglutarate dehydrogenase, E1 subunit
DN29282_c0_g1_i1	Vocar.0001s0245.1.p	1265	14.62	13.88	16.44	44.68	62.38	61.31	-1.90556	0.00205898	0	2-acylglycerol O-acyltransferase 2	K14457	2.3.1.22	00561 Glycerolipid metabolism |04975 Fat digestion and absorption	Lipid metabolism|Digestive system	Metabolism|Organismal Systems	AT3G51520.1	diacylglycerol acyltransferase family	Cre06.g299050.t1.2
DN58688_c0_g1_i1	MpuCCMP1545_58471	867	0.11	0.11	0.76	1.17	1.29	1.21	-1.90493	0.0150406	0	mRNA-decapping enzyme subunit 2	K12613	3.6.1.62	03018 RNA degradation	Folding, sorting and degradation	Genetic Information Processing	AT5G13570.1	decapping 2	Cre07.g344850.t1.2	Decapping enzyme complex catalytic component
DN14838_c0_g2_i1	MspRCC299_70089	876	2.42	3.89	4.94	10.43	17.15	14.54	-1.90458	0.00788339	0			2.4.1.223				AT3G55830.1	Nucleotide-diphospho-sugar transferases superfamily protein	Cre12.g508700.t1.2	Exostosin-like glycosyltransferase
DN5149_c0_g1_i1	Cre03.g175400.t2.1	737	8.98	8.55	6.89	28.49	32.41	30.46	-1.9035	6.73227e-05	0	glucose-6-phosphate isomerase	K01810	5.3.1.9	00010 Glycolysis / Gluconeogenesis |00030 Pentose phosphate pathway |00500 Starch and sucrose metabolism |00520 Amino sugar and nucleotide sugar metabolism	Carbohydrate metabolism|Carbohydrate metabolism|Carbohydrate metabolism|Carbohydrate metabolism	Metabolism|Metabolism|Metabolism|Metabolism	AT5G42740.1	Sugar isomerase (SIS) family protein
DN36513_c2_g1_i1	MpuCCMP1545_8995	1431	26.24	22.33	25.34	89.9	91.99	94.42	-1.90245	2.77654e-06	0			5.3.4.1				AT4G37200.1	Thioredoxin superfamily protein	Cre17.g702150.t1.2
DN5890_c0_g1_i1	CsuC169_36728	1083	2.66	2.64	2.99	8.5	10.92	11.56	-1.90189	0.00128855	0							AT3G24430.1	ATP binding	Cre01.g045902.t1.1
DN50115_c1_g1_i1	Cre02.g142266.t1.1	2095	22.21	23.97	20.55	78.34	86.65	84.37	-1.90182	2.18675e-05	0	beta-ring hydroxylase	K15747	1.14.-.-	00906 Carotenoid biosynthesis	Metabolism of terpenoids and polyketides	Metabolism	AT1G31800.1	cytochrome P450, family 97, subfamily A, polypeptide 3
DN8860_c0_g1_i1	MpuCCMP1545_179233	1424	1.62	1.36	1.84	3.97	7.29	6.74	-1.90089	0.0132854	0	DNA ligase (NAD+)	K01972	6.5.1.2	03030 DNA replication |03410 Base excision repair |03420 Nucleotide excision repair |03430 Mismatch repair	Replication and repair|Replication and repair|Replication and repair|Replication and repair	Genetic Information Processing|Genetic Information Processing|Genetic Information Processing|Genetic Information Processing			Cre06.g294200.t1.1
DN4504_c0_g1_i1	CsuC169_67756	1767	2.98	5.15	4.63	11.15	18.66	17.82	-1.90024	0.00919209	0	nuclear pore complex protein Nup155	K14312		03013 RNA transport	Translation	Genetic Information Processing	AT1G14850.1	nucleoporin 155	Cre09.g394350.t1.2	Nuclear pore protein
DN57474_c1_g1_i1	Cre09.g387400.t1.1	512	1.48	1.08	1.93	1.89	7.47	7.4	-1.90023	0.0933363	0	DNA polymerase zeta	K02350	2.7.7.7	01524 Platinum drug resistance |03460 Fanconi anemia pathway	Drug resistance|Replication and repair	Human Diseases|Genetic Information Processing	AT1G67500.2	recovery protein 3
DN15156_c0_g1_i2	Vocar.0025s0183.1.p	1380	0.16	0.63	0.33	0.53	1.83	1.82	-1.9	0.0874917	0							AT3G06720.2	importin alpha isoform 1	Cre04.g215850.t1.2	Importin alpha
DN4322_c0_g2_i1	Cre03.g181400.t1.1	385	2.59	3.99	2.96	8.68	12.49	14.43	-1.89982	0.00753196	0	para-aminobenzoate synthetase	K13950	2.6.1.85	00790 Folate biosynthesis	Metabolism of cofactors and vitamins	Metabolism	AT2G28880.1	para-aminobenzoate (PABA) synthase family protein
DN43630_c0_g1_i1	Cre04.g215400.t1.2	2019	8.4	11.57	10.9	33.22	39.83	41.84	-1.89598	0.000543631	0		K08869	3.6.3.46				AT3G24190.1	Protein kinase superfamily protein
DN31024_c0_g1_i1	MpuCCMP1545_28325	665	5.19	7.31	5.74	14.81	27.48	25.55	-1.89503	0.0143588	0		K14950	3.6.3.7				AT5G23630.1	phosphate deficiency response 2	Cre17.g744447.t1.1
DN36533_c0_g1_i1	MpuCCMP1545_172001	1439	27.74	48.83	51.03	171.61	154.56	148.33	-1.89478	0.000341864	0	3-oxoacyl-[acyl-carrier-protein] synthase II	K09458	2.3.1.41|2.3.1.179	00061 Fatty acid biosynthesis |00780 Biotin metabolism	Lipid metabolism|Metabolism of cofactors and vitamins	Metabolism|Metabolism	AT5G46290.1	3-ketoacyl-acyl carrier protein synthase I	Cre07.g335300.t1.2	3-ketoacyl-ACP-synthase
DN2880_c0_g1_i1	Cre09.g406400.t1.1	707	0.41	0.99	1.82	2.6	5.55	3.82	-1.89429	0.0371225	0	Cu+-exporting ATPase	K17686	3.6.3.54|3.6.3.4	01524 Platinum drug resistance |04016 MAPK signaling pathway - plant	Drug resistance|Signal transduction	Human Diseases|Environmental Information Processing	AT1G63440.1	heavy metal atpase 5
DN41087_c0_g1_i1	CsuC169_40845	371	2.41	2.82	1.4	3.41	9.08	12.13	-1.89275	0.0815108	0							AT2G17900.1	SET domain group 37	Cre13.g580550.t1.2
DN37182_c0_g2_i1	Cre04.g228350.t1.1	1081	4.03	6.07	6.2	14.39	22.52	23.6	-1.8923	0.00788502	0	2-oxoisovalerate dehydrogenase E2 component (dihydrolipoyl transacylase)	K09699	2.3.1.168	00280 Valine, leucine and isoleucine degradation |00640 Propanoate metabolism	Amino acid metabolism|Carbohydrate metabolism	Metabolism|Metabolism	AT3G06850.2	2-oxoacid dehydrogenases acyltransferase family protein
DN29099_c0_g2_i1	CsuC169_53835	1705	52.95	42.46	42.71	193.45	159.78	159.01	-1.8909	0.00046381	0	serine palmitoyltransferase	K00654	2.3.1.50	00600 Sphingolipid metabolism |04071 Sphingolipid signaling pathway |04138 Autophagy - yeast	Lipid metabolism|Signal transduction|Transport and catabolism	Metabolism|Environmental Information Processing|Cellular Processes	AT5G23670.1	long chain base2	Cre04.g230144.t1.1	Component of serine palmitoyltransferase
DN58169_c0_g1_i1	CsuC169_43243	791	10.14	11.87	14.09	34.65	50.19	48.91	-1.88947	0.00311469	0							AT4G34110.1	poly(A) binding protein 2	Cre01.g039300.t1.2	Polyadenylate-binding protein RB47
DN30246_c0_g1_i1	MpuCCMP1545_157148	1010	28.25	28.19	30.34	112.17	107.92	101.21	-1.88849	1.8107e-05	0							AT3G07720.1	Galactose oxidase/kelch repeat superfamily protein	Cre03.g146447.t1.1
DN16091_c0_g2_i1	CsuC169_48024	352	2.63	7.33	5.73	9.7	20.25	28.11	-1.8877	0.0623922	0	nonsense-mediated mRNA decay protein 3	K07562		03008 Ribosome biogenesis in eukaryotes |03013 RNA transport	Translation|Translation	Genetic Information Processing|Genetic Information Processing	AT2G03820.1	nonsense-mediated mRNA decay NMD3 family protein	Cre15.g640250.t2.1
DN29397_c0_g1_i1	MpuCCMP1545_180083	1553	4.31	6.61	7.06	15.53	25.53	25.43	-1.88674	0.0091579	0		K11654	2.7.11.17				AT3G06400.1	chromatin-remodeling protein 11	Cre12.g508150.t1.2
DN67378_c0_g1_i1	Olu231_785	404	2.1	3.69	3.96	5.96	16.12	13.97	-1.88653	0.0494504	0		K14856					AT1G13160.1	ARM repeat superfamily protein	Cre06.g277050.t1.1
DN2096_c0_g1_i1	CsuC169_53991	1961	15.06	15.28	15.22	41.83	65.33	61.26	-1.88622	0.00484053	0							AT1G10950.1	transmembrane nine 1	Cre14.g611850.t1.2
DN65277_c0_g1_i1	MspRCC299_89788	1272	6.35	8.54	6.6	17.28	31.58	30.53	-1.88529	0.0142894	0	5'-AMP-activated protein kinase, regulatory beta subunit	K07199		04068 FoxO signaling pathway |04152 AMPK signaling pathway |04211 Longevity regulating pathway - mammal |04213 Longevity regulating pathway - multiple species |04371 Apelin signaling pathway |04530 Tight junction |04710 Circadian rhythm |04910 Insulin signaling pathway |04920 Adipocytokine signaling pathway |04921 Oxytocin signaling pathway |04922 Glucagon signaling pathway |04931 Insulin resista…	Signal transduction|Signal transduction|Aging|Aging|Signal transduction|Cellular community - eukaryotes|Environmental adaptation|Endocrine system|Endocrine system|Endocrine system|Endocrine system|Endocrine and metabolic diseases|Endocrine and metabolic diseases|Cardiovascular diseases	Environmental Information Processing|Environmental Information Processing|Organismal Systems|Organismal Systems|Environmental Information Processing|Cellular Processes|Organismal Systems|Organismal Systems|Organismal Systems|Organismal Systems|Organismal Systems|Human Diseases|Human Diseases|Human Diseases	AT4G16360.3	5\'-AMP-activated protein kinase beta-2 subunit protein	Cre10.g457500.t1.1
DN57329_c0_g1_i1	MpuCCMP1545_67823	1242	2.66	4.1	3.93	10.88	14.45	14.13	-1.88413	0.00144899	0	THO complex subunit 5	K13174		03013 RNA transport	Translation	Genetic Information Processing	AT5G42920.2	THO complex, subunit 5	Cre17.g705550.t1.2
DN13499_c0_g1_i1	Olu231_30739	774	1.1	0.88	1.5	2.94	3.97	5.93	-1.88349	0.0252603	0	phosphoinositide-3-kinase, regulatory subunit 4	K08333	2.7.11.1	04136 Autophagy - other eukaryotes |04138 Autophagy - yeast |04140 Autophagy - animal |04371 Apelin signaling pathway	Transport and catabolism|Transport and catabolism|Transport and catabolism|Signal transduction	Cellular Processes|Cellular Processes|Cellular Processes|Environmental Information Processing	AT4G29380.1	protein kinase family protein / WD-40 repeat family protein	Cre06.g290500.t1.1
DN64850_c0_g1_i1	Olu231_32662	1989	3.58	3.16	2.97	9.01	12.92	13.87	-1.88242	0.00437999	0							AT5G07660.1	structural maintenance of chromosomes 6A	Cre12.g525100.t1.2	Structural Maintenance of Chromosomes protein
DN43554_c0_g2_i1	Vocar.0031s0005.1.p	2621	34.57	35.93	37.52	115.89	140.31	141.48	-1.88031	0.000324807	0	dolichyl-diphosphooligosaccharide---protein glycosyltransferase	K07151	2.4.99.18	00510 N-Glycan biosynthesis |00513 Various types of N-glycan biosynthesis |04141 Protein processing in endoplasmic reticulum	Glycan biosynthesis and metabolism|Glycan biosynthesis and metabolism|Folding, sorting and degradation	Metabolism|Metabolism|Genetic Information Processing	AT1G34130.1	staurosporin and temperature sensitive 3-like b	Cre07.g330100.t1.2	Oligsaccharyl transferase STT3 subunit
DN587_c0_g2_i1	MspRCC299_87398	412	1.58	3.28	1.18	3.76	9.14	9.33	-1.87989	0.049436	0			2.8.1.7				AT1G08490.1	chloroplastic NIFS-like cysteine desulfurase	Cre12.g525650.t1.2	Group II cysteine desulfurase
DN45375_c0_g1_i1	MpuCCMP1545_170475	1318	5.11	6.26	4.54	17.98	20.47	20.09	-1.87949	0.00010477	0			2.7.6.5|3.1.7.2				AT4G02260.2	RELA/SPOT homolog 1	Cre14.g621351.t1.1
DN7390_c0_g1_i1	MspRCC299_62442	818	2.98	4.46	4.9	9.27	17.37	18.75	-1.87903	0.0216596	0			2.3.1.48				AT1G79000.1	histone acetyltransferase of the CBP family 1	Cre03.g189650.t1.1
DN67184_c0_g1_i1	MpuCCMP1545_46179	974	3.34	3.43	4.16	10.22	15.77	14.15	-1.87675	0.00429386	0	bromodomain-containing protein 7	K11723		05225 Hepatocellular carcinoma	Cancers	Human Diseases	AT1G20670.1	DNA-binding bromodomain-containing protein	Cre17.g711100.t1.1
DN63945_c0_g1_i1	Vocar.0067s0036.1.p	2340	127.51	119.16	122.98	511.51	425.62	420.15	-1.87649	0.00037589	0	glutamyl-tRNA reductase	K02492	1.2.1.70	00860 Porphyrin and chlorophyll metabolism	Metabolism of cofactors and vitamins	Metabolism	AT1G58290.1	Glutamyl-tRNA reductase family protein	Cre07.g342150.t1.2	Glutamyl-tRNA reductase
DN51568_c0_g1_i1	Vocar.0024s0222.1.p	932	4.79	6.73	5.28	17.81	20.67	23.17	-1.87564	0.000830762	0		K01802	5.2.1.8				AT2G16600.1	rotamase CYP 3	Cre01.g002300.t1.2	Peptidyl-prolyl cis-trans isomerase, cyclophilin-type
DN64543_c0_g1_i1	Olu231_27138	2958	11.65	10.28	10.63	49.46	33.79	36.23	-1.8756	0.00405094	0							AT4G38480.1	Transducin/WD40 repeat-like superfamily protein	Cre07.g328600.t1.1
DN15558_c0_g1_i1	Cre02.g087551.t1.1	1843	1.43	2.03	2.85	5.62	9.26	8.26	-1.87468	0.00845206	0		K17600					AT4G19490.1	VPS54
DN64688_c0_g1_i1	Cre02.g089100.t1.2	777	16.58	18.89	17.38	52.04	72.65	69.1	-1.87452	0.00183079	0							AT5G05010.2	clathrin adaptor complexes medium subunit family protein
DN57760_c0_g1_i1	Vocar.0047s0071.1.p	1058	7.42	8.3	9.53	18.05	38.94	35.56	-1.87395	0.0260594	0		K17579					AT1G29400.1	MEI2-like protein 5	Cre07.g338150.t1.1	RNA-binding protein with RRM (RNP-1) motif
DN37083_c0_g1_i1	CsuC169_16615	1080	29.29	35.89	32.19	117.67	120.12	119.07	-1.87381	1.8405e-06	0							AT4G26500.1	chloroplast sulfur E	Cre06.g309717.t1.1
DN5417_c0_g1_i1	Cre02.g080350.t1.1	3033	21.18	13.23	12.52	69.92	52.45	49.57	-1.87332	0.00386719	0		K11836	3.4.19.12				AT3G20630.1	ubiquitin-specific protease 14
DN5446_c0_g2_i1	CsuC169_26706	944	26.59	42.61	39.94	113.43	147.3	139.07	-1.8731	0.00102978	0	alanine transaminase	K00814	2.6.1.2	00220 Arginine biosynthesis |00250 Alanine, aspartate and glutamate metabolism |00710 Carbon fixation in photosynthetic organisms	Amino acid metabolism|Amino acid metabolism|Energy metabolism	Metabolism|Metabolism|Metabolism	AT1G23310.1	glutamate:glyoxylate aminotransferase	Cre10.g451950.t1.2	Alanine aminotransferase
DN38087_c0_g1_i1	CsuC169_40121	1594	2.44	4.35	3.95	8.61	13.99	16.74	-1.873	0.017848	0							AT3G15120.1	P-loop containing nucleoside triphosphate hydrolases superfamily protein	Cre01.g018650.t1.1
DN38058_c0_g2_i1	Vocar.0014s0057.1.p	773	2.82	3.27	4.12	10.18	12.54	14.67	-1.87267	0.00257729	0							AT3G26730.1	RING/U-box superfamily protein	Cre16.g681251.t1.2
DN4537_c0_g1_i1	Vocar.0021s0046.1.p	828	3.38	1.74	2.64	9.13	8.56	10.69	-1.87075	0.000978807	0	indoleamine 2,3-dioxygenase	K00463	1.13.11.52	00380 Tryptophan metabolism |05143 African trypanosomiasis	Amino acid metabolism|Infectious diseases	Metabolism|Human Diseases			Cre17.g710200.t2.1
DN16266_c0_g1_i2	Olu231_14777	2305	8.29	9.72	8.18	36.86	29.03	29.86	-1.87026	0.000789759	0	Ca2+ transporting ATPase, sarcoplasmic/endoplasmic reticulum	K05853	3.6.3.8	04020 Calcium signaling pathway |04022 cGMP - PKG signaling pathway |04972 Pancreatic secretion |05010 Alzheimer's disease	Signal transduction|Signal transduction|Digestive system|Neurodegenerative diseases	Environmental Information Processing|Environmental Information Processing|Organismal Systems|Human Diseases	AT1G10130.1	endoplasmic reticulum-type calcium-transporting ATPase 3	Cre11.g467795.t1.1
DN2861_c0_g1_i1	Cre08.g367300.t1.1	1400	3	5.34	6.37	8.1	21.23	24.44	-1.87	0.0630007	0							AT1G17790.1	DNA-binding bromodomain-containing protein
DN56967_c0_g1_i1	MspRCC299_96206	1292	38.21	49.19	49.04	152.88	173.77	172.05	-1.86991	9.25902e-05	0	uroporphyrinogen decarboxylase	K01599	4.1.1.37	00860 Porphyrin and chlorophyll metabolism	Metabolism of cofactors and vitamins	Metabolism	AT2G40490.1	Uroporphyrinogen decarboxylase	Cre11.g467700.t1.1	Uroporphyrinogen-III decarboxylase
DN7372_c0_g1_i1	MspRCC299_54984	2742	2.25	3.28	3.68	7.73	13.29	12.64	-1.86976	0.0107178	0	trehalose 6-phosphate synthase/phosphatase	K16055	2.4.1.15|3.1.3.12	00500 Starch and sucrose metabolism	Carbohydrate metabolism	Metabolism	AT1G78580.1	trehalose-6-phosphate synthase	Cre16.g686200.t1.1	Trehalose-6-phosphate synthase/phosphatase
DN57700_c0_g1_i1	Cre06.g310750.t1.2	2103	21.42	21.65	21.38	64.03	87.89	83.38	-1.86825	0.00147092	0		K17267					AT4G34450.1	coatomer gamma-2 subunit, putative / gamma-2 coat protein, putative / gamma-2 COP, putative
DN18727_c1_g2_i6	Vocar.0033s0158.1.p	1119	1.62	0.92	0.43	4.1	4.19	2.55	-1.86783	0.0144403	0							AT2G41835.1	zinc finger (C2H2 type, AN1-like) family protein	Cre09.g389750.t1.1
DN352_c0_g1_i1	MspRCC299_98146	1533	7.2	6.7	6.71	21.13	26.3	27.79	-1.86777	0.000847336	0	DNA primase large subunit	K02685	2.7.7.-	00230 Purine metabolism |00240 Pyrimidine metabolism |03030 DNA replication	Nucleotide metabolism|Nucleotide metabolism|Replication and repair	Metabolism|Metabolism|Genetic Information Processing	AT1G67320.2	DNA primase, large subunit family	Cre06.g293000.t1.1	Probable large subunit of DNA primase.
DN12813_c0_g1_i1	CsuC169_23409	1178	10.02	7.78	6.94	31.74	27.71	30.84	-1.86772	0.000139138	0							AT1G72200.1	RING/U-box superfamily protein	Cre07.g350867.t1.1
DN1949_c0_g3_i1	MspRCC299_62483	1469	1.68	2.14	2.13	4.3	8.1	9.31	-1.8674	0.0257431	0	heat shock 70kDa protein 4	K09489		04530 Tight junction |04612 Antigen processing and presentation	Cellular community - eukaryotes|Immune system	Cellular Processes|Organismal Systems	AT1G79930.1	heat shock protein 91	Cre16.g677000.t1.2	Heat shock protein 70E
DN67945_c0_g1_i1	CsuC169_18228	528	1.61	3.73	2.26	5.63	11.25	10.84	-1.86686	0.0248259	0	exosome complex exonuclease RRP6	K12591	3.1.13.-	03018 RNA degradation	Folding, sorting and degradation	Genetic Information Processing	AT5G35910.1	Polynucleotidyl transferase, ribonuclease H fold protein with HRDC domain	Cre12.g512250.t1.1
DN47328_c0_g1_i1	MpuCCMP1545_159578	622	0.65	2.16	0.66	3.07	5.41	4.17	-1.86613	0.0220554	0			3.6.4.13				AT2G30800.1	helicase in vascular tissue and tapetum	Cre03.g171650.t1.2
DN14556_c0_g2_i2	CsuC169_60484	1185	0.78	0.78	0.51	1.53	3.65	2.35	-1.86302	0.0433321	0							AT4G02340.1	alpha/beta-Hydrolases superfamily protein	Cre01.g010550.t2.1
DN16393_c1_g1_i4	MspRCC299_56380	2123	2.87	3.81	2.05	10.46	9.34	11.91	-1.86088	0.0010502	0	serine/threonine-protein phosphatase 5	K04460	3.1.3.16	04010 MAPK signaling pathway	Signal transduction	Environmental Information Processing	AT2G42810.2	protein phosphatase 5.2	Cre07.g326800.t1.1
DN29927_c0_g2_i1	MpuCCMP1545_14383	1976	4.53	5.64	6.88	17.32	22.42	22.16	-1.86017	0.00112807	0			2.8.1.7				AT1G08490.1	chloroplastic NIFS-like cysteine desulfurase
DN52201_c0_g1_i1	CsuC169_14400	1398	4.79	7.62	8.06	17.32	28.64	28.33	-1.85966	0.00968842	0		K00924	2.7.1.-				AT1G30270.1	CBL-interacting protein kinase 23	Cre04.g211600.t1.1
DN31616_c0_g1_i1	CsuC169_17392	712	0.68	0.84	0.42	1.49	2.75	2.8	-1.85952	0.0188727	0							AT5G02860.1	Pentatricopeptide repeat (PPR) superfamily protein	Cre10.g437150.t1.2	Cyclin-related pentatrichopeptide repeat protein
DN18378_c0_g1_i1	MpuCCMP1545_124158	3463	1.5	1.92	1.86	4.17	7.97	7.01	-1.85873	0.015785	0							AT5G63320.2	nuclear protein X1	Cre08.g367300.t1.1
DN64863_c0_g1_i1	CsuC169_17392	2087	9.49	12.83	13.38	37.17	46.74	45.57	-1.85873	0.000653087	0							AT5G02860.1	Pentatricopeptide repeat (PPR) superfamily protein	Cre10.g437150.t1.2	Cyclin-related pentatrichopeptide repeat protein
DN16357_c0_g1_i1	Olu231_35452	3972	3.39	2.94	3.19	9.95	12.55	12.01	-1.85798	0.000487006	0	ubiquitin-activating enzyme E1	K03178	6.2.1.45	04120 Ubiquitin mediated proteolysis |05012 Parkinson's disease	Folding, sorting and degradation|Neurodegenerative diseases	Genetic Information Processing|Human Diseases	AT2G30110.1	ubiquitin-activating enzyme 1	Cre09.g386400.t1.2	Ubiquitin-activating enzyme E1
DN5902_c0_g1_i1	CsuC169_56101	889	0.93	0.74	0.42	1.76	2.72	3.09	-1.85679	0.0124983	0		K10737					AT3G09660.1	minichromosome maintenance 8	Cre16.g665950.t1.1	Minichromosome maintenance protein
DN5698_c0_g1_i1	Olu231_35884	584	7.04	3.79	3.76	16.15	19.06	17.61	-1.8561	0.000753484	0							AT1G73430.1	sec34-like family protein	Cre03.g203750.t1.2	Component of oligomeric golgi complex
DN50041_c0_g1_i1	MpuCCMP1545_212983	2190	42.32	36.8	33.53	137.92	130.87	138.87	-1.85552	1.06589e-05	0	stress-induced-phosphoprotein 1	K09553		05020 Prion diseases	Neurodegenerative diseases	Human Diseases	AT4G12400.2	stress-inducible protein, putative	Cre03.g189950.t1.2	HSP70-HSP90 organizing protein
DN43186_c0_g1_i1	Vocar.0024s0017.1.p	1105	23.16	22.61	21.88	84.37	75.9	84.45	-1.85497	3.2605e-05	0							AT4G01883.1	Polyketide cyclase / dehydrase and lipid transport protein	Cre14.g616250.t1.2	Polyketide cyclase/dehydrase
DN7324_c0_g1_i1	Cre03.g149300.t1.1	1178	2.38	4.74	4.17	9.09	15.65	16.09	-1.85458	0.0142584	0		K15865	2.8.4.5				AT1G72090.1	Methylthiotransferase
DN66227_c0_g1_i1	CsuC169_58352	676	6.1	7.6	7.69	21.47	33.52	22.32	-1.85372	0.00891224	0							AT2G05170.1	vacuolar protein sorting 11	Cre02.g095074.t1.1	Subunit of VPS-C complex
DN35187_c0_g1_i1	Cre09.g386113.t1.1	458	0.99	1.27	2.52	6.9	6.02	4.35	-1.85319	0.00922075	0	insulysin	K01408	3.4.24.56	05010 Alzheimer's disease	Neurodegenerative diseases	Human Diseases	AT2G41790.1	Insulinase (Peptidase family M16) family protein
DN39640_c0_g1_i1	Vocar.0015s0129.1.p	1139	1.24	2.14	1.26	2.4	7.43	6.93	-1.85283	0.0680008	0	brefeldin A-inhibited guanine nucleotide-exchange protein	K18442		04144 Endocytosis	Transport and catabolism	Cellular Processes	AT3G43300.2	HOPM interactor 7	Cre03.g172150.t1.2
DN5412_c0_g1_i1	Cre10.g437150.t1.2	745	3.6	5.93	5.23	10.78	20.67	21.85	-1.85244	0.0229345	0		K17710					AT5G02860.1	Pentatricopeptide repeat (PPR) superfamily protein
DN44230_c0_g1_i1	Cre07.g312900.t1.1	430	1.36	3.63	3.32	3.79	13.24	12.95	-1.85108	0.0857989	0	E3 ubiquitin-protein ligase TRIP12	K10590	6.3.2.19|2.3.2.26	04120 Ubiquitin mediated proteolysis	Folding, sorting and degradation	Genetic Information Processing	AT4G38600.1	HEAT repeat ;HECT-domain (ubiquitin-transferase)
DN15184_c0_g2_i2	Vocar.0005s0102.1.p	1744	4.28	3.81	5.29	12.57	18.24	17.42	-1.84985	0.00310622	0							AT1G49040.3	stomatal cytokinesis defective / SCD1 protein (SCD1)	Cre07.g352900.t1.1
DN65911_c0_g1_i1	Vocar.0002s0643.1.p	946	9.61	15.58	14.19	24.22	60.54	57.19	-1.84985	0.0434523	0	pyruvate carboxylase	K01958	6.4.1.1	00020 Citrate cycle (TCA cycle) |00620 Pyruvate metabolism |00720 Carbon fixation pathways in prokaryotes	Carbohydrate metabolism|Carbohydrate metabolism|Energy metabolism	Metabolism|Metabolism|Metabolism	AT1G03090.2	methylcrotonyl-CoA carboxylase alpha chain, mitochondrial / 3-methylcrotonyl-CoA carboxylase 1 (MCCA)	Cre06.g258700.t1.1	Pyruvate carboxylase
DN13154_c0_g1_i2	CsuC169_37091	1648	25.46	23.77	25.53	88.54	92.72	88.21	-1.84979	2.00169e-06	0	cystathionine beta-lyase	K01760	4.4.1.8	00270 Cysteine and methionine metabolism |00450 Selenocompound metabolism	Amino acid metabolism|Metabolism of other amino acids	Metabolism|Metabolism	AT3G57050.1	cystathionine beta-lyase	Cre16.g669550.t1.2	Cystathionine beta-lyase
DN13650_c0_g1_i1	CsuC169_46223	648	0.92	2.52	2.19	2.6	9.94	7.75	-1.84956	0.0935068	0							AT5G44800.1	chromatin remodeling 4	Cre12.g537671.t1.1
DN15216_c0_g1_i1	Olu231_17798	3026	7.27	5.11	5.62	23.96	20.96	19.9	-1.84844	0.000347964	0		K08864	2.7.11.1				AT5G20930.1	Protein kinase superfamily protein	Cre11.g481400.t1.1
DN5472_c0_g1_i1	Cre17.g743547.t1.1	1137	9.93	10.5	9.8	26.54	41.15	41.17	-1.84842	0.0057956	0							AT5G06530.1	ABC-2 type transporter family protein
DN3171_c0_g1_i1	CsuC169_60820	1412	4.06	3.49	4.02	9.42	16.19	16.04	-1.84793	0.0110159	0							AT3G19910.1	RING/U-box superfamily protein	Cre10.g442750.t1.2
DN11741_c0_g2_i1	MspRCC299_64576	550	2.1	5.09	4.47	15.41	13.14	13.4	-1.8471	0.00095795	0	nonsense-mediated mRNA decay protein 3	K07562		03008 Ribosome biogenesis in eukaryotes |03013 RNA transport	Translation|Translation	Genetic Information Processing|Genetic Information Processing	AT2G03820.1	nonsense-mediated mRNA decay NMD3 family protein	Cre15.g640250.t2.1
DN15895_c0_g2_i2	MpuCCMP1545_53811	1373	4.5	3.24	3.4	11.59	17.28	11.2	-1.84677	0.00857868	0	dCMP deaminase	K01493	3.5.4.12	00240 Pyrimidine metabolism	Nucleotide metabolism	Metabolism	AT3G48540.1	Cytidine/deoxycytidylate deaminase family protein	Cre19.g750897.t2.1
DN37383_c0_g2_i1	Vocar.0042s0123.2.p	1438	16.59	12.93	14.9	53.46	52.2	54.11	-1.84672	5.59951e-06	0	protein Mpv17	K13348		04146 Peroxisome	Transport and catabolism	Cellular Processes	AT2G42770.1	Peroxisomal membrane 22 kDa (Mpv17/PMP22) family protein	Cre16.g683750.t1.2	Putative peroxisomal membrane (22 kDa) family-related protein
DN19044_c0_g2_i2	CsuC169_30586	1581	0.48	2.14	1.36	1.93	6.27	6.11	-1.84618	0.0832729	0	serine/threonine-protein kinase mTOR	K07203	2.7.11.1	01521 EGFR tyrosine kinase inhibitor resistance |01522 Endocrine resistance |04012 ErbB signaling pathway |04066 HIF-1 signaling pathway |04072 Phospholipase D signaling pathway |04136 Autophagy - other eukaryotes |04138 Autophagy - yeast |04139 Mitophagy - yeast |04140 Autophagy - animal |04150 mTOR signaling pathway |04151 PI3K-Akt signaling pathway |04152 AMPK signaling pathway |04211 Longevit…	Drug resistance|Drug resistance|Signal transduction|Signal transduction|Signal transduction|Transport and catabolism|Transport and catabolism|Transport and catabolism|Transport and catabolism|Signal transduction|Signal transduction|Signal transduction|Aging|Aging|Aging|Cell growth and death|Signal transduction|Signal transduction|Immune system|Endocrine system|Endocrine system|Endocrine system|En…	Human Diseases|Human Diseases|Environmental Information Processing|Environmental Information Processing|Environmental Information Processing|Cellular Processes|Cellular Processes|Cellular Processes|Cellular Processes|Environmental Information Processing|Environmental Information Processing|Environmental Information Processing|Organismal Systems|Organismal Systems|Organismal Systems|Cellular Proce…	AT1G50030.1	target of rapamycin	Cre09.g400553.t2.1	Target of rapamycin, growth-regulatory PI3K-like protein kinase
DN52100_c0_g1_i1	Cre03.g145107.t1.1	558	6.73	6.72	8	21.83	28.04	27.23	-1.84575	0.000744177	0		K10406	3.6.4.5				AT2G22610.1	Di-glucose binding protein with Kinesin motor domain
DN29701_c0_g1_i1	Cre02.g091050.t1.2	1455	43.65	52.56	50.64	175.98	173.9	177.83	-1.8454	1.70949e-06	0	porphobilinogen synthase	K01698	4.2.1.24	00860 Porphyrin and chlorophyll metabolism	Metabolism of cofactors and vitamins	Metabolism	AT1G69740.2	Aldolase superfamily protein
DN44534_c0_g1_i1	CsuC169_23947	770	13.32	12.27	17.83	37.59	57.75	60.6	-1.84456	0.00727583	0							AT4G31490.1	Coatomer, beta subunit	Cre04.g217921.t1.1	Beta subunit of COP-I complex
DN50167_c0_g1_i1	Olu231_30814	3536	42.44	32.31	32.07	124.05	128.16	131.42	-1.84453	2.15167e-05	0									Cre46.g761047.t1.1
DN699_c0_g1_i1	CsuC169_67747	881	3.35	3.65	3.73	7.11	14.07	17.35	-1.84433	0.0373946	0							AT5G17930.1	MIF4G domain-containing protein / MA3 domain-containing protein	Cre09.g415200.t1.1
DN45096_c0_g1_i1	Olu231_5838	341	3.58	1.22	4.84	12.21	14.14	8.26	-1.84408	0.0148467	0			3.5.1.98				AT4G33470.1	histone deacetylase 14	Cre11.g477800.t1.1
DN57145_c0_g1_i1	Vocar.0030s0065.1.p	889	3.83	4.67	4.43	8.49	18.74	19.18	-1.84371	0.0332973	0	phosphatidylinositol-3,4,5-trisphosphate 3-phosphatase and dual-specificity protein phosphatase PTEN	K01110	3.1.3.16|3.1.3.48|3.1.3.67	00562 Inositol phosphate metabolism |01521 EGFR tyrosine kinase inhibitor resistance |04068 FoxO signaling pathway |04070 Phosphatidylinositol signaling system |04071 Sphingolipid signaling pathway |04115 p53 signaling pathway |04140 Autophagy - animal |04150 mTOR signaling pathway |04151 PI3K-Akt signaling pathway |04212 Longevity regulating pathway - worm |04218 Cellular senescence |04510 Focal…	Carbohydrate metabolism|Drug resistance|Signal transduction|Signal transduction|Signal transduction|Cell growth and death|Transport and catabolism|Signal transduction|Signal transduction|Aging|Cell growth and death|Cellular community - eukaryotes|Endocrine and metabolic diseases|Infectious diseases|Infectious diseases|Cancers|Cancers|Cancers|Cancers|Cancers|Cancers|Cancers|Cancers|Cancers|Cancers	Metabolism|Human Diseases|Environmental Information Processing|Environmental Information Processing|Environmental Information Processing|Cellular Processes|Cellular Processes|Environmental Information Processing|Environmental Information Processing|Organismal Systems|Cellular Processes|Cellular Processes|Human Diseases|Human Diseases|Human Diseases|Human Diseases|Human Diseases|Human Diseases|Hum…	AT3G19420.1	PTEN 2	Cre06.g308400.t1.2	PTEN PI-3 phosphatase
DN36729_c0_g1_i1	MspRCC299_85139	929	14.83	18.1	19	38.21	72.79	75.19	-1.84214	0.0203824	0	calcium/calmodulin-dependent protein kinase kinase 2	K07359	2.7.11.17	04140 Autophagy - animal |04152 AMPK signaling pathway |04211 Longevity regulating pathway - mammal |04920 Adipocytokine signaling pathway |04921 Oxytocin signaling pathway |05034 Alcoholism	Transport and catabolism|Signal transduction|Aging|Endocrine system|Endocrine system|Substance dependence	Cellular Processes|Environmental Information Processing|Organismal Systems|Organismal Systems|Organismal Systems|Human Diseases	AT5G60550.1	geminivirus rep interacting kinase 2	Cre17.g705350.t1.1	Calcium-dependent protein kinase kinase
DN2511_c0_g1_i1	CsuC169_60876	484	1.14	2.81	2.32	7.05	6.94	8.49	-1.8421	0.00154567	0							AT3G14910.1		Cre12.g546450.t1.1
DN56936_c0_g1_i1	Olu231_16744	1217	4.02	4.12	4.17	11.27	15.52	17.34	-1.84193	0.0041394	0	folylpolyglutamate synthase	K01930	6.3.2.17	00790 Folate biosynthesis |01523 Antifolate resistance	Metabolism of cofactors and vitamins|Drug resistance	Metabolism|Human Diseases	AT5G05980.1	DHFS-FPGS homolog B	Cre05.g239100.t1.1
DN30136_c0_g1_i1	CsuC169_52285	2011	4.4	7.05	6.12	11.96	27.07	23.91	-1.84086	0.0316459	0	AP-2 complex subunit alpha	K11824		04144 Endocytosis |04721 Synaptic vesicle cycle |04961 Endocrine and other factor-regulated calcium reabsorption |05016 Huntington's disease	Transport and catabolism|Nervous system|Excretory system|Neurodegenerative diseases	Cellular Processes|Organismal Systems|Organismal Systems|Human Diseases	AT5G22770.1	alpha-adaptin	Cre12.g488850.t2.1	Alpha2-Adaptin
DN64257_c1_g1_i1	CsuC169_9280	699	2.37	2.57	1.84	6.81	9.58	7.89	-1.84041	0.00220832	0							AT1G62740.1	stress-inducible protein, putative	Cre12.g513600.t1.2
DN14215_c0_g1_i1	Cre10.g437150.t1.2	3357	3.39	3.85	4.21	12.7	14.38	13.92	-1.84028	5.90379e-05	0		K17710					AT5G02860.1	Pentatricopeptide repeat (PPR) superfamily protein
DN29589_c2_g1_i1	MpuCCMP1545_123350	1396	16.78	15.83	16.4	63.07	55.02	57.26	-1.83909	6.34479e-05	0		K03768	5.2.1.8				AT5G13120.1	cyclophilin 20-2	Cre06.g284900.t1.2	Peptidyl-prolyl cis-trans isomerase, cyclophilin-type
DN50519_c3_g1_i1	CsuC169_30779	1171	27.74	25.31	25.51	91.77	94.11	94.72	-1.83665	5.82678e-07	0		K07304	1.8.4.11				AT4G25130.1	peptide met sulfoxide reductase 4	Cre08.g380300.t1.1	Peptide methionine sulfoxide reductase
DN16033_c0_g2_i1	Vocar.0035s0117.1.p	2169	2.05	3.35	3.21	6.12	12.65	11.97	-1.83603	0.0251056	0	DNA repair protein RAD50	K10866	3.6.3.44|3.6.-.-	03440 Homologous recombination |03450 Non-homologous end-joining |04218 Cellular senescence	Replication and repair|Replication and repair|Cell growth and death	Genetic Information Processing|Genetic Information Processing|Cellular Processes	AT2G31970.1	DNA repair-recombination protein (RAD50)	Cre03.g192550.t1.1	DNA repair protein
DN29416_c0_g1_i1	CsuC169_65201	1312	40.52	53.07	52.29	173.41	177.98	169.36	-1.83581	1.25371e-05	0							AT3G63140.1	chloroplast stem-loop binding protein of 41 kDa	Cre10.g440050.t1.2	NAD-dependent epimerase/dehydratase
DN44703_c0_g2_i1	Cre10.g462200.t1.2	1644	3.43	3.16	3.6	9.21	13.67	13.49	-1.83559	0.00396896	0	mono-ADP-ribosyltransferase sirtuin 6	K11416	3.5.1.98|2.4.2.31	05230 Central carbon metabolism in cancer	Cancers	Human Diseases	AT5G55760.1	sirtuin 1
DN14871_c0_g3_i1	CsuC169_59545	863	0.93	1.4	1.08	3.98	3.58	4.61	-1.83549	0.000903684	0		K12180					AT1G02090.1	Proteasome component (PCI) domain protein	Cre16.g651500.t1.2
DN50543_c0_g1_i1	MspRCC299_66033	1153	3.36	2.98	3.19	8.02	13.27	12.72	-1.83541	0.00811616	0		K06176	5.4.99.27				AT3G04820.1	Pseudouridine synthase family protein	Cre01.g007651.t1.1
DN29785_c0_g1_i1	Olu231_34085	381	3.62	2.03	1	7.85	7.69	8.19	-1.83529	0.001839	0							AT3G24320.1	MUTL protein homolog 1	Cre06.g250850.t1.1	DNA mismatch repair protein, MutS homolog
DN10843_c0_g2_i1	MpuCCMP1545_10168	1436	4.94	5.68	5.82	16.87	20.16	21.62	-1.83492	0.000600019	0			3.2.1.20				AT5G63840.1	Glycosyl hydrolases family 31 protein	Cre03.g190500.t1.2	Glycoside-hydrolase-like protein
DN50344_c0_g1_i1	MpuCCMP1545_122980	1168	76.39	86.8	90.92	322.91	292.36	291.11	-1.83466	4.24133e-05	0	ribose 5-phosphate isomerase A	K01807	5.3.1.6	00030 Pentose phosphate pathway |00710 Carbon fixation in photosynthetic organisms	Carbohydrate metabolism|Energy metabolism	Metabolism|Metabolism	AT3G04790.1	Ribose 5-phosphate isomerase, type A protein	Cre03.g187450.t1.2	Ribose-5-phosphate isomerase
DN18344_c0_g2_i1	CsuC169_17205	2521	2.52	2.59	2.37	7.42	9.56	9.7	-1.83465	0.000986299	0	exonuclease 1	K10746	3.1.-.-	03430 Mismatch repair	Replication and repair	Genetic Information Processing	AT1G29630.2	5\'-3\' exonuclease family protein	Cre07.g353950.t1.1
DN37065_c0_g1_i1	CsuC169_41012	763	7.48	12.8	12.19	27.29	44.03	44.46	-1.83421	0.00924887	0	epsin	K12471		04144 Endocytosis	Transport and catabolism	Cellular Processes	AT3G59290.1	ENTH/VHS family protein	Cre16.g664450.t1.1
DN57035_c0_g1_i1	Olu231_26284	3511	28.76	44.23	43.28	108.31	154.56	151.46	-1.8333	0.0032244	0	glycine dehydrogenase	K00281	1.4.4.2	00260 Glycine, serine and threonine metabolism |00630 Glyoxylate and dicarboxylate metabolism	Amino acid metabolism|Carbohydrate metabolism	Metabolism|Metabolism	AT4G33010.1	glycine decarboxylase P-protein 1	Cre12.g534800.t1.1	Glycine cleavage system, P protein
DN36945_c0_g1_i1	Vocar.0029s0123.1.p	651	36.44	36.3	35.86	128.5	127.02	131.46	-1.83323	2.43046e-07	0		K08234					AT5G57040.1	Lactoylglutathione lyase / glyoxalase I family protein	Cre10.g466500.t1.2
DN5795_c0_g1_i1	Cre02.g091150.t1.1	2622	5.77	6.58	7.33	15.25	27.8	27.07	-1.8331	0.0147462	0	protein transport protein SEC24	K14007		04141 Protein processing in endoplasmic reticulum	Folding, sorting and degradation	Genetic Information Processing	AT3G07100.1	Sec23/Sec24 protein transport family protein
DN51155_c0_g1_i1	MspRCC299_87049	1142	3.55	4.91	5.34	11.12	21.21	16.83	-1.83282	0.0165686	0							AT3G18060.1	transducin family protein / WD-40 repeat family protein	Cre01.g000600.t1.2
DN19007_c0_g1_i2	Vocar.0027s0124.1.p	947	4.46	7.49	6.62	16.63	25.32	24.19	-1.83255	0.00525996	0	alpha-1,3/alpha-1,6-mannosyltransferase	K03843	2.4.1.132|2.4.1.257	00510 N-Glycan biosynthesis |00513 Various types of N-glycan biosynthesis	Glycan biosynthesis and metabolism|Glycan biosynthesis and metabolism	Metabolism|Metabolism	AT1G78800.1	UDP-Glycosyltransferase superfamily protein	Cre02.g095147.t1.1	Glycosyltransferase
DN61616_c0_g1_i1	Vocar.0036s0047.1.p	1034	3.12	2.49	3.44	8.4	12.25	11.58	-1.83241	0.00318062	0			3.6.3.25				AT1G17840.1	white-brown complex homolog protein 11	Cre02.g096000.t1.1
DN38534_c0_g1_i1	CsuC169_12683	986	1.01	1.97	2.42	5.04	7.31	6.88	-1.83233	0.0047263	0	DNA mismatch repair protein PMS2	K10858		03430 Mismatch repair |03460 Fanconi anemia pathway	Replication and repair|Replication and repair	Genetic Information Processing|Genetic Information Processing	AT4G02460.1	DNA mismatch repair protein, putative	Cre04.g227000.t1.1
DN11135_c1_g1_i1	MpuCCMP1545_193755	643	7.9	5.41	5.36	20.11	24.15	22.21	-1.83198	0.000375928	0	DnaJ homolog subfamily A member 2	K09503		04141 Protein processing in endoplasmic reticulum	Folding, sorting and degradation	Genetic Information Processing	AT5G22060.1	DNAJ homologue 2	Cre17.g701500.t1.2	DnaJ-like protein
DN66058_c0_g1_i1	Olu231_86314	955	3.33	4.97	5.32	11.6	19.12	17.71	-1.83017	0.00828475	0	nuclear pore complex protein Nup107	K14301		03013 RNA transport	Translation	Genetic Information Processing	AT3G14120.1		Cre10.g425675.t1.1
DN14930_c0_g1_i1	Olu231_34459	1429	1.5	1.54	1.1	2.58	6.78	5.36	-1.83007	0.0468276	0			3.6.4.13|3.6.4.12				AT2G35920.1	RNA helicase family protein	Cre03.g171650.t1.2
DN3022_c0_g2_i1	Olu231_50104	833	1.12	2.3	1.71	3.36	6.91	7.96	-1.82928	0.0381176	0	cleavage and polyadenylation specificity factor subunit 1	K14401		03015 mRNA surveillance pathway	Translation	Genetic Information Processing	AT5G51660.1	cleavage and polyadenylation specificity factor 160	Cre13.g573450.t1.2
DN8192_c1_g4_i1	Vocar.0016s0207.1.p	736	85.7	87	81.95	268.87	319.89	316.04	-1.82908	0.000192782	0							AT5G17170.1	rubredoxin family protein	Cre12.g510400.t1.1	Putative rubredoxin-like protein
DN16799_c0_g1_i3	CsuC169_45766	1947	4.24	4.18	3.31	14.3	13.94	13.39	-1.82742	1.54604e-05	0							AT2G36930.1	zinc finger (C2H2 type) family protein	Cre10.g431350.t1.1
DN1645_c0_g1_i1	Olu231_14777	467	6.01	7.16	6.6	16.76	28.52	24.86	-1.82692	0.00858288	0	Ca2+ transporting ATPase, sarcoplasmic/endoplasmic reticulum	K05853	3.6.3.8	04020 Calcium signaling pathway |04022 cGMP - PKG signaling pathway |04972 Pancreatic secretion |05010 Alzheimer's disease	Signal transduction|Signal transduction|Digestive system|Neurodegenerative diseases	Environmental Information Processing|Environmental Information Processing|Organismal Systems|Human Diseases	AT1G10130.1	endoplasmic reticulum-type calcium-transporting ATPase 3	Cre11.g467795.t1.1
DN57530_c0_g1_i1	Cre03.g179300.t1.1	1914	2.26	3.39	3.27	5.92	11.84	13.88	-1.82663	0.0349339	0		K11367	3.6.4.12				AT2G13370.1	chromatin remodeling 5
DN650_c0_g1_i1	CsuC169_52322	1991	50.39	47.87	49.45	179.18	175.91	168.77	-1.82641	2.41129e-06	0	Fatty acid desaturase; Linoleate desaturase		1.14.19.3				AT2G46210.1	Fatty acid/sphingolipid desaturase	Cre01.g037700.t1.2	Fatty acid desaturase; Linoleate desaturase
DN29494_c0_g1_i1	Olu231_29008	2184	23.54	38.34	37.27	86.54	134.87	130.03	-1.82559	0.00639665	0	transitional endoplasmic reticulum ATPase	K13525	3.6.4.6	04141 Protein processing in endoplasmic reticulum |05134 Legionellosis	Folding, sorting and degradation|Infectious diseases	Genetic Information Processing|Human Diseases	AT5G03340.1	ATPase, AAA-type, CDC48 protein	Cre06.g269950.t1.2	Protein involved in ubiquitin-dependent degradation of ER-bound substrates
DN18635_c0_g1_i1	Cre05.g245700.t1.1	1186	1.04	1.01	1.46	1.39	5.9	5.15	-1.82544	0.101116	0							AT5G14230.1
DN9626_c1_g1_i1	MspRCC299_93572	1276	7.34	10.95	9.91	24.57	38	37.35	-1.82508	0.00604556	0							AT4G20410.1	gamma-soluble NSF attachment protein	Cre08.g385700.t1.2	Gamma-SNAP, SNARE complex protein
DN36299_c1_g1_i1	MspRCC299_55266	1897	36.48	35.68	35.03	122.16	126.77	130.8	-1.8248	3.59619e-06	0
DN344_c0_g2_i1	Cre10.g436050.t1.2	743	94.26	99.22	86.63	295.88	348.73	347.27	-1.82417	0.00018155	0	superoxide dismutase, Fe-Mn family	K04564	1.15.1.1	04013 MAPK signaling pathway - fly |04068 FoxO signaling pathway |04146 Peroxisome |04211 Longevity regulating pathway - mammal |04212 Longevity regulating pathway - worm |04213 Longevity regulating pathway - multiple species |05016 Huntington's disease	Signal transduction|Signal transduction|Transport and catabolism|Aging|Aging|Aging|Neurodegenerative diseases	Environmental Information Processing|Environmental Information Processing|Cellular Processes|Organismal Systems|Organismal Systems|Organismal Systems|Human Diseases	AT4G25100.2	Fe superoxide dismutase 1
DN345_c0_g1_i1	Cre02.g115250.t1.1	1817	3.45	3.63	3.47	11.74	13.69	11.9	-1.82309	0.000141918	0		K16482					AT3G49660.1	Transducin/WD40 repeat-like superfamily protein
DN5473_c1_g1_i1	MspRCC299_56498	960	14.73	17.15	18.47	52.25	62.93	62.91	-1.82254	0.000332948	0			3.1.3.11				AT5G64380.1	Inositol monophosphatase family protein	Cre12.g510650.t1.2	Fructose-1,6-bisphosphatase
DN43458_c0_g2_i1	Olu231_26095	782	5.2	9.43	6.04	18.14	26.68	28.29	-1.82253	0.0068181	0	thioredoxin 1	K03671	1.6.5.4	04621 NOD-like receptor signaling pathway |05418 Fluid shear stress and atherosclerosis	Immune system|Cardiovascular diseases	Organismal Systems|Human Diseases	AT3G51030.1	thioredoxin H-type 1	Cre12.g554850.t1.2	Thioredoxin h2, cytosolic
DN3882_c0_g1_i1	MspRCC299_86265	1035	2.68	5.06	3.61	8.74	15.82	15.57	-1.82199	0.0166335	0	protein phosphatase 4 regulatory subunit 3	K17491		04212 Longevity regulating pathway - worm |04922 Glucagon signaling pathway	Aging|Endocrine system	Organismal Systems|Organismal Systems	AT3G06670.1	binding	Cre17.g701300.t1.2
DN5289_c0_g1_i1	CsuC169_46779	3998	4.86	8.61	8.18	16.54	29.87	30.12	-1.82166	0.0169169	0		K11654	3.6.4.-				AT5G18620.2	chromatin remodeling factor17	Cre12.g508150.t1.2
DN336_c0_g2_i1	MspRCC299_99146	3656	7.99	8.58	6.7	28.89	27.19	26.16	-1.82137	3.50674e-05	0	E3 ubiquitin-protein ligase UBR4	K10691	6.3.2.19|2.3.2.27	05165 Human papillomavirus infection |05203 Viral carcinogenesis	Infectious diseases|Cancers	Human Diseases|Human Diseases	AT3G02260.1	auxin transport protein (BIG)
DN43743_c0_g1_i1	Cre11.g482850.t1.1	1010	8.9	5.66	7.43	24.83	26.98	25.83	-1.81995	7.89078e-05	0		K16812					AT1G03780.3	targeting protein for XKLP2
DN15488_c0_g1_i1	MspRCC299_64101	1042	0.86	2.02	2.01	3.78	6.68	6.8	-1.81953	0.0176745	0		K15710	3.6.4.12				AT5G43530.1	Helicase protein with RING/U-box domain	Cre03.g210625.t1.1
DN3413_c0_g2_i1	MspRCC299_84973	1091	31.21	31	29.77	109.19	107.13	107.91	-1.81763	5.27769e-08	0							AT1G76450.1	Photosystem II reaction center PsbP family protein	Cre10.g446350.t1.1	Predicted protein
DN2986_c0_g2_i1	CsuC169_13116	1567	5.05	7.56	8.36	18.76	26.49	28.66	-1.81744	0.00507473	0							AT1G75850.1	VPS35 homolog B	Cre01.g029650.t1.1	Subunit of Retromer complex
DN330_c0_g1_i1	CsuC169_55253	1342	41.17	50.49	54.25	165.98	175.83	172.36	-1.81717	1.43651e-05	0							AT3G03890.1	FMN binding	Cre03.g156600.t1.2
DN550_c0_g2_i1	CsuC169_14971	958	0.47	0.39	0.48	0.76	2.01	1.95	-1.81655	0.0507854	0							AT4G15236.1	ABC-2 and Plant PDR ABC-type transporter family protein	Cre01.g007000.t1.2
DN50944_c0_g1_i1	CsuC169_47138	1753	3.44	5.05	5.11	11.44	18.83	17.63	-1.81642	0.00829872	0	SEL1 protein	K14026		04141 Protein processing in endoplasmic reticulum	Folding, sorting and degradation	Genetic Information Processing	AT1G18260.1	HCP-like superfamily protein	Cre03.g197400.t1.2
DN43115_c0_g1_i1	Vocar.0003s0168.1.p	844	244.74	193.47	185.96	730.88	725.19	742.28	-1.81641	1.05292e-05	0			1.8.1.9				AT3G54900.1	CAX interacting protein 1	Cre07.g325743.t1.1	Glutaredoxin, CGFS type
DN5351_c0_g2_i1	CsuC169_14172	1573	3.5	5.36	6.03	14.01	19.09	19.31	-1.8155	0.00270082	0		K13177	3.6.4.13				AT3G58570.1	P-loop containing nucleoside triphosphate hydrolases superfamily protein	Cre03.g188750.t1.1
DN3696_c0_g1_i1	CsuC169_45866	591	2.42	2.13	2.47	5.53	7.71	11.43	-1.81321	0.0270448	0							AT5G66750.1	chromatin remodeling 1	Cre16.g647602.t1.1
DN19503_c0_g1_i1	Vocar.0004s0052.1.p	4999	3.7	3.89	4.59	8.71	16.91	17.17	-1.81276	0.0216562	0		K10357	3.6.4.1				AT1G08730.1	Myosin family protein with Dil domain	Cre16.g658650.t1.1	Myosin heavy chain, class XI
DN50302_c1_g1_i1	Vocar.0002s0412.1.p	1231	1.63	3.49	4.26	7.94	11.67	13.33	-1.81218	0.0114642	0	factor associated with neutral sphingomyelinase activation	K18953		04071 Sphingolipid signaling pathway	Signal transduction	Environmental Information Processing	AT1G58230.1	binding	Cre06.g274950.t1.1
DN43125_c0_g1_i1	Olu231_27614	1567	13.67	10.26	11.51	39.78	42.32	42.35	-1.81212	2.25428e-05	0							AT5G12130.1	integral membrane TerC family protein	Cre17.g712400.t1.2
DN64077_c0_g4_i1	Olu231_87050	2090	8.61	9.36	10.18	28.8	35.46	34.58	-1.81196	0.000384902	0									Cre01.g026900.t1.2	Kynurenine 3-monooxygenase
DN57305_c0_g1_i1	Olu231_39168	2350	2.99	5.07	4.29	7.78	17.45	18.11	-1.81119	0.0382482	0		K11654	2.7.11.17				AT3G06400.3	chromatin-remodeling protein 11	Cre09.g390000.t1.2
DN3303_c0_g2_i1	CsuC169_30410	2338	13.03	11.57	12.46	44.14	42.58	43.33	-1.81113	9.52776e-07	0	glutathione peroxidase	K00432	1.11.1.9	00480 Glutathione metabolism |00590 Arachidonic acid metabolism |04918 Thyroid hormone synthesis	Metabolism of other amino acids|Lipid metabolism|Endocrine system	Metabolism|Metabolism|Organismal Systems	AT4G11600.1	glutathione peroxidase 6	Cre03.g197750.t1.2	Glutathione peroxidase
DN50411_c0_g1_i1	Cre09.g386113.t1.1	1452	3.82	4.53	5.45	12.25	17.71	18.45	-1.81064	0.00457497	0	insulysin	K01408	3.4.24.56	05010 Alzheimer's disease	Neurodegenerative diseases	Human Diseases	AT2G41790.1	Insulinase (Peptidase family M16) family protein
DN27877_c5_g16_i1	CsuC169_40205	1017	60.89	43.29	45.49	157.61	184.6	182.77	-1.81048	0.00026555	0
DN10170_c0_g1_i1	Vocar.0001s0526.1.p	972	0.91	1.87	0.72	3.51	4.72	4.04	-1.80971	0.00424665	0			3.1.4.1				AT5G15170.1	tyrosyl-DNA phosphodiesterase-related	Cre01.g053200.t1.1
DN50786_c0_g1_i1	Cre12.g553750.t1.1	898	2.66	4.93	4.9	7.67	18.72	17.37	-1.80884	0.0429204	0		K13095					AT5G51300.1	splicing factor-related
DN29185_c0_g1_i1	Cre07.g318800.t1.2	975	113.51	81.65	81.81	329.7	321.14	319.53	-1.80881	3.09115e-05	0	HSP20 family protein	K13993		04141 Protein processing in endoplasmic reticulum	Folding, sorting and degradation	Genetic Information Processing	AT1G53540.1	HSP20-like chaperones superfamily protein
DN38681_c0_g1_i1	MspRCC299_67331	428	0.55	4.78	2.23	8.18	8.06	10.21	-1.80681	0.0112127	0		K08832	2.7.11.1				AT3G53030.1	ser/arg-rich protein kinase 4	Cre06.g278254.t1.1
DN29632_c0_g1_i1	MpuCCMP1545_56884	1411	76.32	70.72	70.22	246.55	250.71	262.47	-1.80606	3.93423e-06	0							AT3G61870.1		Cre12.g519300.t1.2	Predicted protein
DN12225_c0_g1_i1	MpuCCMP1545_70866	1625	1.97	1.71	1.96	4.16	8.03	7.53	-1.80589	0.0182628	0		K08850	2.7.11.1				AT2G25880.1	ataurora2	Cre04.g220700.t1.2	Aurora-like kinase
DN51664_c0_g1_i1	Cre03.g161800.t1.2	1280	0.34	0.76	0.62	0.34	2.46	3.21	-1.80496	0.17489	0	midasin	K14572		03008 Ribosome biogenesis in eukaryotes	Translation	Genetic Information Processing	AT1G67120.1	ATPases;nucleotide binding;ATP binding;nucleoside-triphosphatases;transcription factor binding
DN38444_c0_g1_i1	CsuC169_54123	585	0.35	0.18	0.18	1.23	0.71	0.54	-1.80445	0.0517833	0
DN36418_c0_g1_i1	Cre01.g012150.t1.2	774	20.34	25.02	24.7	79.96	80.31	84.33	-1.80376	9.35429e-06	0		K07304	1.8.4.11|5.2.1.8				AT5G07470.1	peptidemethionine sulfoxide reductase 3
DN3516_c0_g1_i1	Cre06.g263800.t1.1	754	1.46	2.9	3.48	9.23	8.39	9.75	-1.80367	0.00082639	0		K10706					AT4G15570.1	P-loop containing nucleoside triphosphate hydrolases superfamily protein
DN21774_c0_g1_i4	CsuC169_39545	5203	21.61	22.26	20.45	56.62	84.25	83.6	-1.80318	0.00424837	0							AT4G21580.1	oxidoreductase, zinc-binding dehydrogenase family protein	Cre10.g449750.t1.1
DN9850_c0_g1_i1	CsuC169_53930	2996	15.72	13.32	14.16	47.88	52.4	50.46	-1.80296	1.75193e-05	0	squalene monooxygenase	K00511	1.14.99.7|1.14.14.17	00100 Steroid biosynthesis |00909 Sesquiterpenoid and triterpenoid biosynthesis	Lipid metabolism|Metabolism of terpenoids and polyketides	Metabolism|Metabolism	AT1G58440.1	FAD/NAD(P)-binding oxidoreductase family protein	Cre17.g734644.t1.1
DN17934_c0_g2_i1	MspRCC299_73328	1491	2.11	3.05	2.33	6.23	10.62	9.28	-1.80267	0.00949624	0							AT2G38840.1	Guanylate-binding family protein	Cre11.g467610.t1.1
DN47106_c0_g2_i1	Vocar.0008s0131.1.p	666	2.67	3.19	2.41	8.87	10.79	9.16	-1.80111	0.00043188	0		K17499	3.1.3.16				AT4G31860.1	Protein phosphatase 2C family protein	Cre09.g410600.t1.1
DN11668_c0_g1_i3	CsuC169_67393	1610	3.49	2.57	2.75	9.98	12.09	8.59	-1.79914	0.00231456	0							AT4G09750.1	NAD(P)-binding Rossmann-fold superfamily protein	Cre08.g380550.t1.2
DN15301_c0_g1_i1	Vocar.0008s0447.1.p	1787	9.59	12.68	12.44	33.61	43.58	43.58	-1.79884	0.00116611	0	natural resistance-associated macrophage protein 1	K12347		04142 Lysosome	Transport and catabolism	Cellular Processes	AT2G23150.1	natural resistance-associated macrophage protein 3	Cre05.g248300.t1.1
DN61021_c0_g1_i1	Cre01.g007200.t1.2	618	2.45	3.18	1.99	9.12	8.1	9.26	-1.79704	0.00023696	0	palmitoyltransferase ZDHHC9/14/18	K16675	2.3.1.225	04391 Hippo signaling pathway -fly	Signal transduction	Environmental Information Processing	AT3G56930.1	DHHC-type zinc finger family protein
DN36649_c0_g1_i1	MspRCC299_107789	1943	13.71	13.37	13.98	39.25	49.98	53.45	-1.79698	0.00137637	0	EH domain-containing protein 1	K12483		04144 Endocytosis	Transport and catabolism	Cellular Processes	AT3G20290.1	EPS15 homology domain 1	Cre06.g260950.t1.2
DN30704_c0_g1_i1	CsuC169_29004	641	8.25	11.97	12.99	22.68	48.82	43.8	-1.7957	0.0282347	0							AT1G70060.1	SIN3-like 4	Cre03.g180800.t1.1
DN30060_c0_g1_i1	Cre06.g279150.t1.2	2075	14.29	14.38	15.17	50.88	51.29	49.94	-1.7948	1.99793e-07	0	aspartyl-tRNA synthetase	K01876	6.1.1.12	00970 Aminoacyl-tRNA biosynthesis	Translation	Genetic Information Processing	AT4G31180.2	Class II aminoacyl-tRNA and biotin synthetases superfamily protein
DN65914_c0_g1_i1	Vocar.0014s0198.1.p	1362	3.54	2.72	3.22	10.82	12	10.07	-1.79469	0.000215638	0	serine/threonine-protein kinase mTOR	K07203	2.7.11.1	01521 EGFR tyrosine kinase inhibitor resistance |01522 Endocrine resistance |04012 ErbB signaling pathway |04066 HIF-1 signaling pathway |04072 Phospholipase D signaling pathway |04136 Autophagy - other eukaryotes |04138 Autophagy - yeast |04139 Mitophagy - yeast |04140 Autophagy - animal |04150 mTOR signaling pathway |04151 PI3K-Akt signaling pathway |04152 AMPK signaling pathway |04211 Longevit…	Drug resistance|Drug resistance|Signal transduction|Signal transduction|Signal transduction|Transport and catabolism|Transport and catabolism|Transport and catabolism|Transport and catabolism|Signal transduction|Signal transduction|Signal transduction|Aging|Aging|Aging|Cell growth and death|Signal transduction|Signal transduction|Immune system|Endocrine system|Endocrine system|Endocrine system|En…	Human Diseases|Human Diseases|Environmental Information Processing|Environmental Information Processing|Environmental Information Processing|Cellular Processes|Cellular Processes|Cellular Processes|Cellular Processes|Environmental Information Processing|Environmental Information Processing|Environmental Information Processing|Organismal Systems|Organismal Systems|Organismal Systems|Cellular Proce…	AT1G50030.1	target of rapamycin	Cre09.g400553.t2.1	Target of rapamycin, growth-regulatory PI3K-like protein kinase
DN15566_c0_g1_i1	MpuCCMP1545_51232	1239	2.32	2.38	2.29	6.05	9.02	9.18	-1.79462	0.00482993	0	sn1-specific diacylglycerol lipase	K13806	3.1.1.-	04723 Retrograde endocannabinoid signaling |04745 Phototransduction - fly |04925 Aldosterone synthesis and secretion	Nervous system|Sensory system|Endocrine system	Organismal Systems|Organismal Systems|Organismal Systems	AT4G16070.1	Mono-/di-acylglycerol lipase, N-terminal;Lipase, class 3	Cre07.g325150.t1.1
DN15173_c0_g3_i1	MspRCC299_64699	2098	23.59	29.66	31.58	111.16	91.57	91.55	-1.79454	0.000556197	0		K07739	2.3.1.48				AT5G50320.1	radical SAM domain-containing protein / GCN5-related N-acetyltransferase (GNAT) family protein	Cre07.g354100.t1.2
DN33183_c0_g1_i1	Vocar.0001s1331.1.p	538	0.79	1.82	2.6	1.37	8.17	8.53	-1.79424	0.146979	0		K17710					AT5G02860.1	Pentatricopeptide repeat (PPR) superfamily protein	Cre10.g437150.t1.2	Cyclin-related pentatrichopeptide repeat protein
DN20076_c1_g6_i1	Olu231_29177	3913	17.72	16.28	15.86	66.73	52.22	53.56	-1.79073	0.000933481	0							AT4G15110.1	cytochrome P450, family 97, subfamily B, polypeptide 3	Cre01.g027550.t1.1	Cytochrome P450, CYP97 superfamily, CYP97B family
DN15826_c1_g3_i1	CsuC169_28481	441	0.26	0.81	0.28	1.47	1.49	1.71	-1.79046	0.00482916	0							AT2G40570.1	initiator tRNA phosphoribosyl transferase family protein	Cre06.g272100.t1.1
DN43931_c0_g1_i1	Vocar.0001s0963.1.p	1032	8.07	8.55	9.01	26.56	30.35	31.7	-1.78964	0.000177408	0		K15275					AT1G14360.1	UDP-galactose transporter 3	Cre01.g032050.t1.2
DN25680_c0_g1_i4	MspRCC299_57920	2103	10.89	5.72	6.73	23.06	30.01	27.61	-1.78941	0.00177141	0							AT3G61320.1	Bestrophin-like protein	Cre11.g467611.t1.1
DN31596_c0_g1_i1	Olu231_516	432	4.05	4.99	4.39	11.55	18.08	16.77	-1.78867	0.00547545	0		K14950	3.6.3.8				AT5G23630.1	phosphate deficiency response 2	Cre17.g744447.t1.1
DN13577_c2_g1_i1	MpuCCMP1545_154004	428	1.92	2.25	1.39	5.18	7.5	6.52	-1.78795	0.0031762	0	ATP-dependent RNA helicase DHX8/PRP22	K12818	3.6.4.13	03040 Spliceosome	Transcription	Genetic Information Processing	AT3G26560.1	ATP-dependent RNA helicase, putative	Cre07.g349100.t1.1
DN60542_c0_g1_i1	Olu231_37270	804	1.17	2.76	2.74	4.91	9.93	8.19	-1.78776	0.025151	0	alanyl-tRNA synthetase	K01872	6.1.1.7	00970 Aminoacyl-tRNA biosynthesis	Translation	Genetic Information Processing	AT1G50200.1	Alanyl-tRNA synthetase	Cre02.g143200.t1.1
DN4904_c0_g2_i1	CsuC169_59648	467	10.58	10.61	11.01	31.37	40.46	39.28	-1.78686	0.000773391	0							AT1G14570.1	UBX domain-containing protein	Cre03.g191150.t1.2
DN50059_c0_g1_i1	Vocar.0047s0057.1.p	1043	103.17	98.57	108.07	337.81	372.93	358.07	-1.78655	1.78742e-05	0									Cre07.g335700.t1.2
DN5864_c1_g1_i1	CsuC169_62530	328	2.56	0.44	0.43	1.27	3.47	7.09	-1.78617	0.20245	0							AT1G01630.1	Sec14p-like phosphatidylinositol transfer family protein	Cre12.g522100.t1.1
DN42981_c0_g1_i1	Vocar.0012s0111.1.p	449	8.92	12.55	16.33	23.84	52.2	54.3	-1.78582	0.0373435	0			2.7.1.67				AT1G13640.1	Phosphatidylinositol 3- and 4-kinase family protein	Cre02.g100300.t1.1
DN16377_c0_g2_i1	Olu231_33883	1403	1.59	4.33	4.79	6	14.39	16.53	-1.78544	0.0602777	0			2.7.4.24|2.7.4.21				AT5G15070.1	Phosphoglycerate mutase-like family protein	Cre03.g185500.t1.1	Flagellar Associated Protein, acid phosphatase
DN8772_c0_g1_i1	Vocar.0009s0027.1.p	1129	1.88	3.13	3.66	5.16	12.09	12.63	-1.78508	0.0454071	0	ATP-dependent RNA helicase DOB1	K12598	3.6.4.13	03018 RNA degradation	Folding, sorting and degradation	Genetic Information Processing	AT1G59760.1	RNA helicase, ATP-dependent, SK12/DOB1 protein	Cre02.g117900.t1.1	DEAD/DEAH box family ATP dependent helicase
DN12073_c1_g2_i1	Vocar.0001s1291.1.p	1551	5.96	9.65	8.19	16.15	33.69	32.04	-1.78255	0.0272754	0	hypoxia up-regulated 1	K09486		04141 Protein processing in endoplasmic reticulum	Folding, sorting and degradation	Genetic Information Processing	AT4G16660.1	heat shock protein 70 (Hsp 70) family protein	Cre10.g439900.t1.2	ER-located HSP110/SSE-like protein
DN64605_c0_g1_i1	MspRCC299_62240	1633	5.16	7.53	7	18.83	23.9	25.01	-1.78254	0.00140391	0	transcription initiation factor TFIID subunit 1	K03125		03022 Basal transcription factors	Transcription	Genetic Information Processing	AT1G32750.1	HAC13 protein (HAC13)	Cre10.g425501.t1.1
DN30876_c0_g1_i1	Olu231_30017	1293	6.3	9.07	9.83	15.22	35.06	36.38	-1.78194	0.0416662	0			3.2.1.23				AT3G54440.3	glycoside hydrolase family 2 protein	Cre08.g379450.t1.1
DN17934_c0_g4_i1	MpuCCMP1545_17487	563	3.88	5.5	4.51	10.69	17.97	19.08	-1.78115	0.0134671	0			2.3.1.87						Cre17.g729750.t1.2
DN1139_c0_g1_i1	MpuCCMP1545_174850	790	4.66	6.5	6.33	12.54	23.69	23.88	-1.78107	0.0200497	0	E3 ubiquitin-protein ligase TRIP12	K10590	6.3.2.19|2.3.2.26	04120 Ubiquitin mediated proteolysis	Folding, sorting and degradation	Genetic Information Processing	AT4G38600.1	HEAT repeat ;HECT-domain (ubiquitin-transferase)	Cre07.g312900.t1.1
DN29116_c2_g1_i1	MspRCC299_113917	1313	5.6	8.58	9.32	18.32	30.87	31.55	-1.78062	0.012759	0		K03163	5.99.1.2				AT5G55310.1	DNA topoisomerase 1 beta	Cre03.g178600.t1.1	DNA topoisomerase I
DN15364_c0_g2_i2	Olu231_33094	1290	3.03	4.35	2.6	11.36	10.46	12.46	-1.78026	0.000490574	0	phosphoglycolate phosphatase	K19269	3.1.3.18|3.1.3.48	00630 Glyoxylate and dicarboxylate metabolism	Carbohydrate metabolism	Metabolism	AT5G36700.4	2-phosphoglycolate phosphatase 1	Cre03.g168700.t1.2	Phosphoglycolate phosphatase/4-nitrophenylphosphatase
DN3213_c0_g1_i1	CsuC169_26128	1826	23.26	23.21	21.19	78.34	77.15	76.86	-1.77992	2.96045e-07	0		K03301					AT1G15500.1	TLC ATP/ADP transporter	Cre08.g358526.t1.1	Plastidic ADP/ATP translocase
DN16117_c0_g1_i1	CsuC169_54539	1557	10.5	10.44	9.21	35.05	34.04	34.36	-1.7787	1.18331e-06	0							AT3G51520.1	diacylglycerol acyltransferase family	Cre09.g386912.t1.1
DN50157_c0_g1_i1	CsuC169_17630	1558	43.94	65.08	59.86	175.73	203.99	199.72	-1.77866	0.000227643	0	V-type H+-transporting ATPase subunit H	K02144	3.6.3.14	00190 Oxidative phosphorylation |04142 Lysosome |04145 Phagosome |04150 mTOR signaling pathway |04721 Synaptic vesicle cycle |05110 Vibrio cholerae infection |05120 Epithelial cell signaling in Helicobacter pylori infection |05152 Tuberculosis |05323 Rheumatoid arthritis	Energy metabolism|Transport and catabolism|Transport and catabolism|Signal transduction|Nervous system|Infectious diseases|Infectious diseases|Infectious diseases|Immune diseases	Metabolism|Cellular Processes|Cellular Processes|Environmental Information Processing|Organismal Systems|Human Diseases|Human Diseases|Human Diseases|Human Diseases	AT3G42050.1	vacuolar ATP synthase subunit H family protein	Cre01.g027800.t1.2	Vacuolar ATP synthase subunit H
DN16063_c0_g1_i1	MspRCC299_88102	674	0.58	0.6	1.19	2.62	2.8	2.71	-1.77837	0.000747551	0	phosphatidylinositol 3-kinase	K00914	2.7.1.137	00562 Inositol phosphate metabolism |04070 Phosphatidylinositol signaling system |04136 Autophagy - other eukaryotes |04138 Autophagy - yeast |04140 Autophagy - animal |04145 Phagosome |04371 Apelin signaling pathway |05152 Tuberculosis |05167 Kaposi's sarcoma-associated herpesvirus infection	Carbohydrate metabolism|Signal transduction|Transport and catabolism|Transport and catabolism|Transport and catabolism|Transport and catabolism|Signal transduction|Infectious diseases|Infectious diseases	Metabolism|Environmental Information Processing|Cellular Processes|Cellular Processes|Cellular Processes|Cellular Processes|Environmental Information Processing|Human Diseases|Human Diseases	AT1G60490.1	vacuolar protein sorting 34	Cre01.g035500.t1.2	Phosphatidylinositol-3-kinase, probably vacuolar
DN16529_c0_g1_i1	MspRCC299_113348	1169	1.35	2.62	1.91	3.46	7.44	9.27	-1.77832	0.0532211	0	5-oxoprolinase (ATP-hydrolysing)	K01469	3.5.2.9	00480 Glutathione metabolism	Metabolism of other amino acids	Metabolism	AT5G37830.1	oxoprolinase 1	Cre07.g325748.t1.1
DN54378_c0_g1_i1	MpuCCMP1545_38694	431	2.44	2.78	3.31	7.55	9.62	12.06	-1.77683	0.00653044	0			3.5.1.98				AT4G33470.1	histone deacetylase 14	Cre11.g477800.t1.1
DN17584_c0_g1_i4	Vocar.0004s0357.1.p	850	0.66	2.02	2.67	2.94	7.4	7.99	-1.7766	0.0636924	0	regulator of nonsense transcripts 2	K14327		03013 RNA transport |03015 mRNA surveillance pathway	Translation|Translation	Genetic Information Processing|Genetic Information Processing	AT2G39260.1	binding;RNA binding	Cre17.g729250.t1.1	UPF2 regulator of nonsense transcripts, NMD protein
DN50846_c0_g2_i1	Olu231_34809	1200	7.65	9.28	9.14	34.59	26.67	28.05	-1.77643	0.00107965	0		K18726					AT4G10790.1	UBX domain-containing protein	Cre03.g200100.t1.1
DN51443_c0_g1_i1	CsuC169_24917	1865	16.52	14.25	14.84	36.47	61.5	58.22	-1.77588	0.00947809	0							AT3G13772.1	transmembrane nine 7	Cre10.g439850.t1.2
DN10766_c0_g2_i1	Cre01.g050150.t1.1	2044	4.41	5.02	4.53	13.01	17.41	17.38	-1.77571	0.001565	0			1.6.99.1				AT1G09400.1	FMN-linked oxidoreductases superfamily protein
DN12662_c0_g3_i1	MspRCC299_55466	1582	8.82	12.18	11.88	34.92	36.9	40.75	-1.77554	0.000193281	0			5.2.1.8				AT3G01480.1	cyclophilin 38	Cre03.g189800.t1.2	Peptidyl-prolyl cis-trans isomerase, cyclophilin-type
DN59722_c0_g1_i1	Vocar.0042s0009.1.p	644	3.87	4.44	4.09	10.65	16.43	15.37	-1.77542	0.00494777	0							AT1G60200.1	splicing factor PWI domain-containing protein / RNA recognition motif (RRM)-containing protein	Cre08.g375084.t1.1
DN45727_c0_g1_i1	CsuC169_62198	1773	1.18	2.66	1.64	3.31	7.49	7.96	-1.77541	0.0453714	0							AT2G37010.1	non-intrinsic ABC protein 12	Cre02.g112550.t1.2
DN9290_c0_g2_i1	CsuC169_36871	1756	6.15	5.53	6.51	16.2	23.03	23	-1.77446	0.00304069	0							AT4G30480.2	Tetratricopeptide repeat (TPR)-like superfamily protein	Cre02.g075100.t1.2
DN65564_c0_g1_i1	Olu231_10153	524	2.86	3.56	2.49	8.34	11.37	10.75	-1.77342	0.00181529	0							AT5G03900.2	Iron-sulphur cluster biosynthesis family protein	Cre07.g338350.t1.2	Predicted protein
DN11371_c0_g1_i1	MpuCCMP1545_57289	968	1.68	1.73	1.81	4.58	7.28	5.97	-1.77218	0.00574656	0							AT3G14270.1	phosphatidylinositol-4-phosphate 5-kinase family protein	Cre16.g668550.t1.2
DN29807_c0_g1_i1	MspRCC299_58307	2466	15.32	13.68	13.35	46.38	47.31	50.93	-1.77183	2.31405e-05	0	lysocardiolipin and lysophospholipid acyltransferase	K13513	2.3.1.-|2.3.1.51	00561 Glycerolipid metabolism |00564 Glycerophospholipid metabolism	Lipid metabolism|Lipid metabolism	Metabolism|Metabolism	AT3G18850.3	lysophosphatidyl acyltransferase 5
DN19426_c1_g1_i4	Cre02.g082000.t1.2	988	7.82	6.54	5.82	21.57	22.72	24.6	-1.77137	0.000105649	0	A/G-specific adenine glycosylase	K03575	4.2.99.18|3.2.2.-	03410 Base excision repair	Replication and repair	Genetic Information Processing	AT4G12740.1	HhH-GPD base excision DNA repair family protein
DN11193_c1_g1_i1	Olu231_35149	1209	5.06	5.04	6.48	16.64	18.59	21.37	-1.77136	0.000781327	0		K16569					AT5G17410.2	Spc97 / Spc98 family of spindle pole body (SBP) component	Cre12.g525500.t1.1	Gamma tubulin interacting protein
DN51036_c0_g1_i1	MspRCC299_104601	1195	6.52	8.64	8.21	18.33	30.28	31.12	-1.77046	0.0108763	0	splicing factor 3A subunit 1	K12825		03040 Spliceosome	Transcription	Genetic Information Processing	AT1G14650.1	SWAP (Suppressor-of-White-APricot)/surp domain-containing protein / ubiquitin family protein	Cre06.g307450.t1.2	SF3A1 splicing factor 3a, subunit 1
DN15916_c0_g1_i1	Cre08.g377150.t1.2	1657	0.86	1.02	1.53	6.24	2.46	2.93	-1.77001	0.0856236	0			2.8.3.22
DN14699_c0_g1_i1	Olu231_37444	329	0.42	1.61	2.94	5.84	6.07	5.04	-1.76997	0.00726962	0			3.1.13.4				AT1G73875.1	DNAse I-like superfamily protein	Cre11.g467680.t1.1
DN57173_c0_g1_i1	MspRCC299_62218	854	7.17	8.14	7.74	26.18	27.03	25.4	-1.76995	4.58649e-06	0							AT1G10040.1	alpha/beta-Hydrolases superfamily protein	Cre04.g219200.t1.2
DN20028_c0_g1_i1	CsuC169_68289	1463	20.24	23.34	23.89	76.97	77.43	75.69	-1.76988	1.68912e-06	0							AT5G63190.1	MA3 domain-containing protein	Cre09.g415800.t1.2
DN9316_c0_g1_i1	MpuCCMP1545_49656	392	1.57	2.9	1.28	7.05	8.3	4.24	-1.76848	0.0238255	0	dynein intermediate chain 2, axonemal	K11143		05016 Huntington's disease	Neurodegenerative diseases	Human Diseases	AT4G29730.1	nucleosome/chromatin assembly factor group C5	Cre12.g506000.t1.2	Flagellar outer dynein arm intermediate chain 2
DN64641_c0_g1_i1	Cre13.g561850.t1.1	1084	14.26	15.89	15.36	49.69	54.09	51.27	-1.76848	1.19004e-05	0			2.7.1.4				AT1G06030.1	pfkB-like carbohydrate kinase family protein
DN57587_c0_g1_i1	MspRCC299_83783	1160	6.52	6.84	6.72	19.8	26.04	22.53	-1.7676	0.000880488	0							AT5G51430.1	conserved oligomeric Golgi complex component-related / COG complex component-related	Cre02.g086700.t1.2	Component of oligomeric golgi complex
DN65175_c0_g1_i1	CsuC169_55630	882	9.09	12.22	10.11	34.06	35.08	37.77	-1.76664	6.29833e-05	0		K14351	3.1.1.-				AT3G63010.1	alpha/beta-Hydrolases superfamily protein	Cre02.g119100.t1.2	Carboxyesterase-related protein/arylformamidase
DN43264_c0_g1_i1	MspRCC299_84881	1359	3.04	3.77	3.42	6.78	13.76	14.26	-1.76628	0.0278007	0	stress-induced-phosphoprotein 1	K09553		05020 Prion diseases	Neurodegenerative diseases	Human Diseases	AT3G58620.1	tetratricopetide-repeat thioredoxin-like 4	Cre12.g556100.t1.2
DN42941_c0_g2_i1	Vocar.0033s0116.1.p	610	63.25	49.57	48.16	159.4	201.18	186.69	-1.76537	0.000611351	0	3,5-epimerase/4-reductase	K12451	1.1.1.133|5.1.3.-|1.1.1.-	00520 Amino sugar and nucleotide sugar metabolism |00523 Polyketide sugar unit biosynthesis	Carbohydrate metabolism|Metabolism of terpenoids and polyketides	Metabolism|Metabolism	AT1G63000.1	nucleotide-rhamnose synthase/epimerase-reductase	Cre09.g387171.t1.1
DN43061_c0_g1_i1	MpuCCMP1545_125701	2275	87.68	93.49	88.78	320.58	295.99	300.73	-1.7647	9.84702e-06	0
DN29745_c0_g1_i1	MspRCC299_88700	771	7.88	12	10.91	26.7	40.85	37.04	-1.76421	0.0050351	0	splicing factor 3A subunit 3	K12827		03040 Spliceosome	Transcription	Genetic Information Processing	AT5G06160.1	splicing factor-related	Cre06.g297750.t1.2	SF3A3 splicing factor 3a, subunit 3
DN64812_c0_g1_i1	MspRCC299_97632	2035	31.54	30.82	29.94	100.33	105.91	107.23	-1.76392	4.43382e-06	0	UDP-sulfoquinovose synthase	K06118	3.13.1.1	00520 Amino sugar and nucleotide sugar metabolism |00561 Glycerolipid metabolism	Carbohydrate metabolism|Lipid metabolism	Metabolism|Metabolism	AT4G33030.1	sulfoquinovosyldiacylglycerol 1	Cre16.g656400.t1.2	UDP-sulfoquinovose synthase
DN43643_c0_g2_i1	Cre10.g420100.t1.2	636	36.46	38.87	37.92	113.6	140	130.82	-1.76317	0.000312012	0		K09510					AT5G01390.1	DNAJ heat shock family protein
DN65058_c0_g2_i1	Vocar.0020s0139.1.p	1515	4.43	11.69	11.03	17.98	36.5	37.67	-1.76303	0.0331176	0	calcium/calmodulin-dependent protein kinase I	K08794	2.7.11.17	04921 Oxytocin signaling pathway |04925 Aldosterone synthesis and secretion	Endocrine system|Endocrine system	Organismal Systems|Organismal Systems	AT3G01090.2	SNF1 kinase homolog 10	Cre10.g457700.t1.2
DN58319_c0_g1_i1	Olu231_37662	2568	4.37	5.85	6.39	16.42	20.8	19.15	-1.76288	0.000719171	0		K19001	3.6.4.12				AT5G66750.1	chromatin remodeling 1	Cre16.g647602.t1.1
DN17391_c0_g1_i1	CsuC169_13297	1690	2.88	1.48	1.98	6.03	7.59	7.87	-1.76111	0.00199841	0	beta-1,4-mannosyltransferase	K03842	2.4.1.142	00510 N-Glycan biosynthesis |00513 Various types of N-glycan biosynthesis	Glycan biosynthesis and metabolism|Glycan biosynthesis and metabolism	Metabolism|Metabolism	AT1G16570.1	UDP-Glycosyltransferase superfamily protein	Cre12.g516550.t1.2	Beta-1,4-mannosyltransferase
DN3992_c0_g1_i1	Cre12.g506050.t1.1	2161	3.01	4.34	4.39	9.7	14.85	15.23	-1.76061	0.00707861	0	cleavage stimulation factor subunit 3	K14408		03015 mRNA surveillance pathway	Translation	Genetic Information Processing	AT1G17760.1	Tetratricopeptide repeat (TPR)-like superfamily protein
DN60691_c0_g1_i1	CsuC169_11010	338	2.83	2.9	4.92	11.2	12.72	12.16	-1.76035	0.000485961	0		K11293					AT3G44530.2	homolog of histone chaperone HIRA	Cre13.g575950.t1.2
DN11007_c0_g1_i1	Vocar.0002s0599.1.p	847	3.18	4.73	4.36	10.2	15.09	16.27	-1.76006	0.00700404	0		K15687					AT3G08505.2	zinc finger (CCCH-type/C3HC4-type RING finger) family protein	Cre06.g278136.t1.1
DN57793_c0_g3_i1	CsuC169_20830	1012	11.36	6.65	6.51	23.36	28.81	30.88	-1.76002	0.00208855	0		K09645	3.4.16.-				AT1G15000.1	serine carboxypeptidase-like 50	Cre02.g116500.t1.1	Serine carboxypeptidase
DN15390_c0_g1_i1	MspRCC299_99000	1544	1.15	1.47	1.62	1.71	6.83	5.82	-1.75992	0.0984112	0	fucokinase	K05305	2.7.7.30|2.7.1.52	00051 Fructose and mannose metabolism |00520 Amino sugar and nucleotide sugar metabolism	Carbohydrate metabolism|Carbohydrate metabolism	Metabolism|Metabolism	AT1G01220.1	L-fucokinase/GDP-L-fucose pyrophosphorylase
DN30880_c0_g1_i1	CsuC169_54322	545	3.67	2.97	2.36	6.55	11.74	12.17	-1.75892	0.0178899	0	cullin 4	K10609		03420 Nucleotide excision repair |04120 Ubiquitin mediated proteolysis	Replication and repair|Folding, sorting and degradation	Genetic Information Processing|Genetic Information Processing	AT5G46210.1	cullin4	Cre12.g516500.t1.1	Ubiquitin ligase SCF complex subunit Cullin
DN12385_c0_g1_i1	Olu231_30421	2088	241.28	280.59	290.18	876.84	938.46	933.02	-1.75891	1.28133e-05	0	glycine hydroxymethyltransferase	K00600	2.1.2.1	00260 Glycine, serine and threonine metabolism |00460 Cyanoamino acid metabolism |00630 Glyoxylate and dicarboxylate metabolism |00670 One carbon pool by folate |00680 Methane metabolism |01523 Antifolate resistance	Amino acid metabolism|Metabolism of other amino acids|Carbohydrate metabolism|Metabolism of cofactors and vitamins|Energy metabolism|Drug resistance	Metabolism|Metabolism|Metabolism|Metabolism|Metabolism|Human Diseases	AT4G13930.1	serine hydroxymethyltransferase 4	Cre06.g293950.t1.2	Serine hydroxymethyltransferase 2
DN43128_c2_g1_i1	CsuC169_47418	1467	50.17	76.49	73.46	215.02	232.06	230.08	-1.75863	8.79886e-05	0	1-deoxy-D-xylulose-5-phosphate reductoisomerase	K00099	1.1.1.267	00900 Terpenoid backbone biosynthesis	Metabolism of terpenoids and polyketides	Metabolism	AT5G62790.1	1-deoxy-D-xylulose 5-phosphate reductoisomerase	Cre12.g546050.t1.2	1-deoxy-D-xylulose 5-phosphate reductoisomerase, chloroplast precursor
DN10968_c0_g2_i1	CsuC169_66502	1438	0.95	2.07	1.27	2.5	5.71	6.3	-1.758	0.0499737	0	phosphatidylinositol-3,4,5-trisphosphate 3-phosphatase and dual-specificity protein phosphatase PTEN	K01110	3.1.3.16|3.1.3.48|3.1.3.67	00562 Inositol phosphate metabolism |01521 EGFR tyrosine kinase inhibitor resistance |04068 FoxO signaling pathway |04070 Phosphatidylinositol signaling system |04071 Sphingolipid signaling pathway |04115 p53 signaling pathway |04140 Autophagy - animal |04150 mTOR signaling pathway |04151 PI3K-Akt signaling pathway |04212 Longevity regulating pathway - worm |04218 Cellular senescence |04510 Focal…	Carbohydrate metabolism|Drug resistance|Signal transduction|Signal transduction|Signal transduction|Cell growth and death|Transport and catabolism|Signal transduction|Signal transduction|Aging|Cell growth and death|Cellular community - eukaryotes|Endocrine and metabolic diseases|Infectious diseases|Infectious diseases|Cancers|Cancers|Cancers|Cancers|Cancers|Cancers|Cancers|Cancers|Cancers|Cancers	Metabolism|Human Diseases|Environmental Information Processing|Environmental Information Processing|Environmental Information Processing|Cellular Processes|Cellular Processes|Environmental Information Processing|Environmental Information Processing|Organismal Systems|Cellular Processes|Cellular Processes|Human Diseases|Human Diseases|Human Diseases|Human Diseases|Human Diseases|Human Diseases|Hum…	AT5G39400.1	Calcium/lipid-binding (CaLB) phosphatase	Cre06.g308400.t2.1	PTEN PI-3 phosphatase
DN2120_c0_g1_i1	Cre16.g656700.t1.2	3880	8.38	6.37	6.37	21.78	24.4	25.25	-1.75792	0.000173381	0		K10405	3.6.4.5				AT4G05190.1	kinesin 5
DN12568_c0_g2_i1	CsuC169_46531	975	4.73	9.52	9.45	22.26	29.82	28.07	-1.75782	0.00248874	0							AT3G06670.1	binding	Cre17.g701300.t1.2
DN64540_c1_g1_i1	CsuC169_16516	1960	8.63	11.25	9.92	32.14	35.19	33.32	-1.75596	3.51278e-05	0
DN16869_c0_g2_i5	Cre14.g633750.t1.1	4739	9.11	7.4	6.91	25.9	27.17	26.03	-1.75594	1.84388e-05	0							AT5G19820.1	ARM repeat superfamily protein
DN5433_c0_g1_i1	CsuC169_46515	2232	1.51	2.87	1.99	4.98	8.25	8.28	-1.75564	0.0123382	0							AT1G05460.1	P-loop containing nucleoside triphosphate hydrolases superfamily protein	Cre15.g641650.t1.1
DN9194_c0_g2_i1	MpuCCMP1545_17707	1256	1.38	2.56	3.38	5.54	9.44	9.73	-1.75518	0.0169262	0	regulatory associated protein of mTOR	K07204		04136 Autophagy - other eukaryotes |04138 Autophagy - yeast |04140 Autophagy - animal |04150 mTOR signaling pathway |04151 PI3K-Akt signaling pathway |04152 AMPK signaling pathway |04211 Longevity regulating pathway - mammal |04213 Longevity regulating pathway - multiple species |04910 Insulin signaling pathway |05206 MicroRNAs in cancer	Transport and catabolism|Transport and catabolism|Transport and catabolism|Signal transduction|Signal transduction|Signal transduction|Aging|Aging|Endocrine system|Cancers	Cellular Processes|Cellular Processes|Cellular Processes|Environmental Information Processing|Environmental Information Processing|Environmental Information Processing|Organismal Systems|Organismal Systems|Organismal Systems|Human Diseases	AT5G01770.1	HEAT repeat ;WD domain, G-beta repeat protein protein	Cre08.g371957.t1.1
DN64221_c0_g1_i1	CsuC169_30938	693	5.49	14.3	11.75	21.79	45.86	38.74	-1.75411	0.0304625	0	translation initiation factor 3 subunit C	K03252		03013 RNA transport	Translation	Genetic Information Processing	AT3G56150.1	eukaryotic translation initiation factor 3C	Cre04.g217550.t1.1	Eukaryotic translation initiation factor 3, subunit C
DN66469_c0_g1_i1	Cre02.g087600.t1.1	690	1.42	2.03	2.02	3.11	6.44	8.9	-1.75401	0.0626061	0	SWI/SNF-related matrix-associated actin-dependent regulator of chromatin subfamily A containing DEAD/H box 1	K14439	3.6.4.12	04550 Signaling pathways regulating pluripotency of stem cells	Cellular community - eukaryotes	Cellular Processes	AT2G02090.1	SNF2 domain-containing protein / helicase domain-containing protein
DN11488_c0_g1_i1	CsuC169_36428	705	11.02	13.99	13.32	35.76	47.37	46.13	-1.75373	0.00132432	0							AT4G14240.1	CBS domain-containing protein with a domain of unknown function (DUF21)	Cre17.g719250.t1.1
DN50214_c0_g1_i1	CsuC169_27479	2084	28.88	37.03	35.85	117.84	115.35	109.97	-1.75371	1.98866e-05	0	fructose-1,6-bisphosphatase I	K03841	3.1.3.11	00010 Glycolysis / Gluconeogenesis |00030 Pentose phosphate pathway |00051 Fructose and mannose metabolism |00680 Methane metabolism |00710 Carbon fixation in photosynthetic organisms |04152 AMPK signaling pathway |04910 Insulin signaling pathway	Carbohydrate metabolism|Carbohydrate metabolism|Carbohydrate metabolism|Energy metabolism|Energy metabolism|Signal transduction|Endocrine system	Metabolism|Metabolism|Metabolism|Metabolism|Metabolism|Environmental Information Processing|Organismal Systems	AT3G54050.1	high cyclic electron flow 1	Cre12.g510650.t1.2	Fructose-1,6-bisphosphatase
DN16102_c0_g2_i1	MspRCC299_107643	1071	60.53	43.01	46.83	184.13	165.52	157.4	-1.75361	0.000237765	0		K02221					AT5G21920.1	YGGT family protein	Cre12.g557050.t1.2	Predicted protein
DN18270_c1_g1_i1	Cre01.g032650.t2.1	808	104.4	69.93	73.34	346	240.51	247.74	-1.75206	0.00543468	0			2.2.1.2				AT1G12230.1	Aldolase superfamily protein
DN15730_c0_g2_i1	Cre06.g296750.t1.2	830	4.61	5.89	5.96	12.93	19.22	23.28	-1.7517	0.0129569	0
DN51991_c0_g1_i1	MpuCCMP1545_34035	2156	3.51	5.33	5.1	12.36	17.28	17.27	-1.75066	0.00318266	0		K11836	3.4.19.12				AT3G20630.1	ubiquitin-specific protease 14	Cre02.g080350.t1.1
DN27933_c1_g2_i1	Olu231_28205	1100	10.25	11.44	10.78	29.77	40.28	39.19	-1.75032	0.00158516	0							AT4G39170.1	Sec14p-like phosphatidylinositol transfer family protein	Cre12.g527050.t1.2
DN18653_c0_g2_i3	CsuC169_30447	1705	1.39	3.72	3.46	7.35	11.25	10.21	-1.7492	0.00809746	0							AT3G05740.1	RECQ helicase l1	Cre03.g178950.t1.2
DN10849_c0_g2_i1	CsuC169_65796	2112	25.93	16.19	14.56	53.44	68.59	68.43	-1.74858	0.00192181	0	UDP-glucose 4,6-dehydratase	K12450	4.2.1.76	00520 Amino sugar and nucleotide sugar metabolism	Carbohydrate metabolism	Metabolism	AT1G78570.1	rhamnose biosynthesis 1	Cre02.g083800.t1.2	dTDP-glucose 4,6-dehydratase
DN43239_c0_g1_i1	Cre02.g101950.t1.2	1711	0.9	2.91	3.27	4.05	10.28	9.46	-1.74853	0.0560081	0		K15332	2.1.1.35				AT2G28450.1	zinc finger (CCCH-type) family protein
DN17476_c1_g1_i1	MpuCCMP1545_129260	1194	3.01	4.59	4.33	7.71	17.27	15.09	-1.74793	0.0329841	0	pre-mRNA-processing factor 40	K12821		03040 Spliceosome	Transcription	Genetic Information Processing	AT3G19670.1	pre-mRNA-processing protein 40B	Cre07.g351000.t1.1	WW domain protein
DN50656_c0_g1_i1	MpuCCMP1545_63197	733	75.65	74.13	86.24	273.52	257.2	261.46	-1.74692	7.4315e-06	0		K17892	1.8.7.2				AT2G04700.1	ferredoxin thioredoxin reductase catalytic beta chain family protein	Cre03.g193950.t1.2
DN37397_c0_g1_i1	CsuC169_68194	724	9.32	9.43	8.81	24.88	31.53	36.09	-1.74688	0.00267089	0							AT4G37210.1	Tetratricopeptide repeat (TPR)-like superfamily protein	Cre06.g280800.t1.2
DN50187_c1_g1_i1	Cre01.g004500.t1.2	1651	38.16	48.85	50.49	126.54	165.22	169.71	-1.74681	0.00162062	0	3-isopropylmalate/(R)-2-methylmalate dehydratase large subunit	K01703	4.2.1.33|4.2.1.35	00290 Valine, leucine and isoleucine biosynthesis |00660 C5-Branched dibasic acid metabolism |00966 Glucosinolate biosynthesis	Amino acid metabolism|Carbohydrate metabolism|Biosynthesis of other secondary metabolites	Metabolism|Metabolism|Metabolism	AT4G13430.1	isopropyl malate isomerase large subunit 1
DN29394_c0_g1_i1	CsuC169_44473	432	3.78	1.11	2.47	8.06	8.22	8.39	-1.74498	0.0017526	0							AT5G11980.1	conserved oligomeric Golgi complex component-related / COG complex component-related	Cre10.g439650.t1.2	Component of oligomeric golgi complex
DN31317_c0_g1_i1	Cre09.g410050.t1.2	981	1.66	4.69	4.37	5.25	14.99	15.69	-1.74488	0.0744895	0			3.6.3.8				AT1G07810.1	ER-type Ca2+-ATPase 1
DN9572_c0_g1_i1	CsuC169_20497	1284	7.22	9.01	8.46	22.78	29.88	30.07	-1.74448	0.00140545	0	TAG lipase / steryl ester hydrolase / phospholipase A2 / LPA acyltransferase	K14674	3.1.1.3|3.1.1.13|3.1.1.4|2.3.1.51	00100 Steroid biosynthesis |00561 Glycerolipid metabolism |00564 Glycerophospholipid metabolism |00565 Ether lipid metabolism |00590 Arachidonic acid metabolism |00591 Linoleic acid metabolism |00592 alpha-Linolenic acid metabolism	Lipid metabolism|Lipid metabolism|Lipid metabolism|Lipid metabolism|Lipid metabolism|Lipid metabolism|Lipid metabolism	Metabolism|Metabolism|Metabolism|Metabolism|Metabolism|Metabolism|Metabolism	AT5G04040.1	Patatin-like phospholipase family protein	Cre17.g699100.t1.1
DN9778_c2_g1_i1	CsuC169_28729	1534	6.53	11.92	12.12	23.83	38.13	40.4	-1.74346	0.0121502	0	DNA damage-binding protein 1	K10610		03420 Nucleotide excision repair |04120 Ubiquitin mediated proteolysis |05161 Hepatitis B |05203 Viral carcinogenesis	Replication and repair|Folding, sorting and degradation|Infectious diseases|Cancers	Genetic Information Processing|Genetic Information Processing|Human Diseases|Human Diseases	AT4G05420.1	damaged DNA binding protein 1A	Cre10.g432000.t1.2	UV-damaged DNA binding complex subunit 1 protein
DN44178_c0_g1_i1	Cre07.g341350.t1.2	1243	7.84	3.12	4.85	17.46	18.9	16.57	-1.74325	0.00129173	0
DN57308_c0_g1_i1	MpuCCMP1545_151314	2066	9.44	8.86	10.64	28.2	36.43	32.14	-1.74149	0.000746694	0			2.7.1.105|3.1.3.46				AT1G07110.1	fructose-2,6-bisphosphatase	Cre16.g652150.t1.2	Fructose-2,6-bisphosphate 2-phosphatase/6-phosphofructo-2-kinase
DN2533_c0_g1_i1	Olu231_46490	1632	5.37	6.26	6.9	11.85	24.33	25.77	-1.74124	0.0311267	0	structural maintenance of chromosome 3 (chondroitin sulfate proteoglycan 6)	K06669		04110 Cell cycle |04111 Cell cycle - yeast |04113 Meiosis - yeast |04114 Oocyte meiosis	Cell growth and death|Cell growth and death|Cell growth and death|Cell growth and death	Cellular Processes|Cellular Processes|Cellular Processes|Cellular Processes	AT2G27170.2	Structural maintenance of chromosomes (SMC) family protein	Cre10.g445650.t1.2	Structural Maintenance of Chromosomes protein
DN3720_c0_g1_i1	CsuC169_46554	1795	2.65	4.2	3.99	6.81	14.06	15.37	-1.74122	0.0352205	0	transcription initiation factor TFIID subunit 1	K03125		03022 Basal transcription factors	Transcription	Genetic Information Processing	AT1G32750.1	HAC13 protein (HAC13)	Cre10.g425501.t1.1
DN36232_c0_g1_i1	Olu231_10147	950	24.86	24.63	26.88	74.51	94.08	86.64	-1.74072	0.000487697	0		K09015					AT1G32500.1	non-intrinsic ABC protein 6	Cre12.g513950.t1.2	Iron-sulfur cluster assembly protein
DN7559_c0_g1_i1	CsuC169_54322	580	1.78	2.55	1.99	5.67	7.91	7.51	-1.73856	0.00248108	0	cullin 4	K10609		03420 Nucleotide excision repair |04120 Ubiquitin mediated proteolysis	Replication and repair|Folding, sorting and degradation	Genetic Information Processing|Genetic Information Processing	AT5G46210.1	cullin4	Cre12.g516500.t1.1	Ubiquitin ligase SCF complex subunit Cullin
DN56911_c0_g1_i1	Vocar.0001s1202.2.p	2575	14.06	15.63	17.91	47.18	55.34	56.24	-1.73781	0.00027752	0	ATP-dependent Clp protease ATP-binding subunit ClpB	K03695		04213 Longevity regulating pathway - multiple species	Aging	Organismal Systems	AT5G15450.1	casein lytic proteinase B3	Cre02.g090850.t1.1	ClpB chaperone, Hsp100 family
DN57802_c0_g1_i1	CsuC169_4775	1758	18.43	22.29	21.55	66.47	72.18	68.9	-1.73685	1.84458e-05	0	violaxanthin de-epoxidase	K09839	1.10.99.3|1.23.5.1	00906 Carotenoid biosynthesis	Metabolism of terpenoids and polyketides	Metabolism	AT1G08550.1	non-photochemical quenching 1
DN14688_c0_g3_i1	CsuC169_10765	726	7.82	7.22	6.08	22.79	22.68	24.89	-1.73615	4.90181e-05	0							AT2G42070.1	nudix hydrolase homolog 23	Cre06.g285200.t1.1
DN10870_c0_g1_i1	MpuCCMP1545_193755	377	20.77	23.72	26.9	74.5	81.29	81.97	-1.73571	4.84185e-05	0	DnaJ homolog subfamily A member 2	K09503		04141 Protein processing in endoplasmic reticulum	Folding, sorting and degradation	Genetic Information Processing	AT5G22060.1	DNAJ homologue 2	Cre17.g701500.t1.2	DnaJ-like protein
DN2841_c0_g1_i1	Cre16.g684600.t1.2	492	0.89	1.6	0.91	2.67	5.65	3	-1.73527	0.0531433	0	exocyst complex component 2	K17637		04014 Ras signaling pathway	Signal transduction	Environmental Information Processing	AT1G76850.1	exocyst complex component sec5
DN57155_c0_g1_i1	CsuC169_18799	1260	22.62	23.28	23.61	73.8	76.04	81.52	-1.73485	1.99725e-05	0							AT2G37790.1	NAD(P)-linked oxidoreductase superfamily protein	Cre06.g276050.t1.2
DN5166_c0_g1_i1	Olu231_16771	1122	0.87	1.05	0.64	2.99	3.18	2.35	-1.73471	0.00201992	0			3.5.1.98				AT5G55760.1	sirtuin 1	Cre12.g524650.t2.1
DN51061_c0_g2_i1	CsuC169_34449	1087	52.84	46.68	53	178.42	165.04	163.73	-1.73353	2.10734e-05	0									Cre04.g218100.t1.2	Flagellar Associated Protein
DN29030_c0_g1_i1	Vocar.0040s0009.1.p	1195	37.36	27.96	30.07	83.65	115.79	117.49	-1.73225	0.00289846	0		K10436					AT5G62500.1	end binding protein 1B	Cre17.g741200.t1.2	Microtubule plus-end binding protein
DN37371_c0_g1_i1	MspRCC299_57164	1166	2.56	2.47	2.92	6.26	8.99	11.16	-1.73206	0.012443	0	NAD+ synthase (glutamine-hydrolysing)	K01950	6.3.5.1	00760 Nicotinate and nicotinamide metabolism	Metabolism of cofactors and vitamins	Metabolism	AT1G55090.1	carbon-nitrogen hydrolase family protein	Cre10.g435250.t1.1
DN9662_c0_g2_i1	Cre16.g677250.t1.2	965	8.88	10.19	9.78	30.42	31.24	34.11	-1.731	4.66912e-05	0			3.1.2.2
DN7_c0_g1_i1	CsuC169_17524	1656	60.72	78.85	78.56	182.1	275.29	266.67	-1.73092	0.00512209	0	calnexin	K08054		04141 Protein processing in endoplasmic reticulum |04145 Phagosome |04612 Antigen processing and presentation |04918 Thyroid hormone synthesis |05166 HTLV-I infection	Folding, sorting and degradation|Transport and catabolism|Immune system|Endocrine system|Infectious diseases	Genetic Information Processing|Cellular Processes|Organismal Systems|Organismal Systems|Human Diseases	AT5G61790.1	calnexin 1	Cre07.g357900.t1.2
DN64256_c0_g1_i1	Cre09.g401886.t1.1	1249	53.56	54.24	54.43	169.31	184.17	184.66	-1.72994	1.55844e-05	0		K00428	1.11.1.5				AT4G35000.1	ascorbate peroxidase 3
DN10910_c0_g1_i1	Olu231_1178	1162	0.61	1.47	1.39	2.04	5.27	4.2	-1.72988	0.0535122	0			3.6.4.13|3.6.4.12				AT2G03270.1	DNA-binding protein, putative	Cre10.g442650.t1.2
DN30131_c1_g1_i1	Cre04.g215850.t1.2	1602	4.96	6.06	7.36	16.43	22.81	21.69	-1.72902	0.00244188	0							AT3G06720.2	importin alpha isoform 1
DN3290_c0_g1_i1	Olu231_46635	1949	10.35	12.67	11.8	34.09	40.6	40.71	-1.72866	0.000302616	0			2.1.1.176				AT3G13180.1	NOL1/NOP2/sun family protein / antitermination NusB domain-containing protein	Cre50.g761447.t1.1
DN65509_c0_g1_i1	Cre16.g689050.t1.1	956	2.85	5.94	5.9	11.58	18.14	18.96	-1.72849	0.0113028	0	acyl-CoA oxidase	K00232	1.3.3.6	00071 Fatty acid degradation |00592 alpha-Linolenic acid metabolism |01040 Biosynthesis of unsaturated fatty acids |03320 PPAR signaling pathway |04024 cAMP signaling pathway |04146 Peroxisome	Lipid metabolism|Lipid metabolism|Lipid metabolism|Endocrine system|Signal transduction|Transport and catabolism	Metabolism|Metabolism|Metabolism|Organismal Systems|Environmental Information Processing|Cellular Processes	AT2G35690.1	acyl-CoA oxidase 5
DN10562_c0_g2_i1	Cre11.g467770.t1.1	1397	64.44	66.58	63.72	194.86	222.11	228.36	-1.72849	0.000129638	0	phosphoglycerate kinase	K00927	2.7.2.3	00010 Glycolysis / Gluconeogenesis |00710 Carbon fixation in photosynthetic organisms	Carbohydrate metabolism|Energy metabolism	Metabolism|Metabolism	AT1G56190.1	Phosphoglycerate kinase family protein
DN31382_c0_g1_i1	MspRCC299_83368	1043	10.97	10.46	11.78	32.67	37.68	39.6	-1.72716	0.00026129	0		K18670	2.7.11.1				AT5G35980.2	yeast YAK1-related gene 1	Cre08.g381950.t1.2
DN18777_c0_g1_i1	Vocar.0002s0092.1.p	4869	5.12	3.9	3.92	14.41	14.83	13.6	-1.72712	5.1195e-05	0		K16743					AT4G21820.1	binding;calmodulin binding	Cre06.g281200.t1.1
DN10619_c0_g1_i1	MspRCC299_98894	1434	1.07	0.35	0.29	2.54	1.7	1.42	-1.72681	0.0349121	0			1.14.11.18				AT2G01490.1	phytanoyl-CoA dioxygenase (PhyH) family protein
DN6350_c0_g1_i1	Cre13.g587750.t1.2	2229	8.29	6.96	7.1	26.07	23.97	23.9	-1.72608	3.16932e-05	0							AT1G31780.1
DN65042_c0_g1_i1	Vocar.0025s0132.1.p	1126	20.47	19.96	22.53	67.33	69.59	71.33	-1.72581	4.15816e-06	0							AT5G48790.1	Domain of unknown function (DUF1995)	Cre04.g212500.t1.2	Predicted protein
DN65094_c0_g1_i1	MpuCCMP1545_56568	349	0.38	1.17	1.16	1.51	3.49	3.96	-1.72521	0.0587654	0	DNA helicase II / ATP-dependent DNA helicase PcrA	K03657	3.6.4.12	03420 Nucleotide excision repair |03430 Mismatch repair	Replication and repair|Replication and repair	Genetic Information Processing|Genetic Information Processing	AT4G25120.1	P-loop containing nucleoside triphosphate hydrolases superfamily protein	Cre07.g314400.t1.1
DN16681_c0_g1_i1	Olu231_38543	4064	5.5	5.14	5.05	18.04	17.4	16.41	-1.7245	1.66968e-05	0		K10730	3.6.4.12				AT1G27880.1	DEAD/DEAH box RNA helicase family protein	Cre12.g502350.t1.1
DN12675_c0_g1_i1	MpuCCMP1545_56310	1542	64.75	44.71	41.99	178.73	162.2	159.42	-1.7241	0.000242385	0		K07112							Cre10.g447850.t1.2	Integral membrane protein
DN58204_c0_g1_i1	CsuC169_46287	811	0.46	0.71	0.71	2.31	1.52	2.38	-1.72386	0.00743476	0							AT4G20760.1	NAD(P)-binding Rossmann-fold superfamily protein	Cre12.g549852.t1.1
DN16034_c2_g1_i1	MpuCCMP1545_56194	593	2.41	2.48	1.58	6.19	6.46	8.72	-1.72375	0.00432574	0			2.4.2.39						Cre01.g031650.t1.1	Protein with potential galactosyl transferase activity
DN42985_c0_g1_i1	CsuC169_35797	1400	39.69	39.03	42.63	130.76	134.5	135.13	-1.72223	7.60855e-07	0							AT5G18660.1	NAD(P)-binding Rossmann-fold superfamily protein	Cre01.g042800.t1.2	3,8-divinyl protochlorophyllide a 8-vinyl reductase
DN43672_c0_g1_i1	Cre03.g174050.t1.2	1632	2.74	3.61	4.42	10.51	12.06	12.96	-1.72202	0.00067212	0			3.6.3.44				AT2G34660.1	multidrug resistance-associated protein 2
DN56885_c0_g1_i1	CsuC169_52325	4539	6.32	5.38	5.34	15.88	19.63	20.68	-1.72139	0.000940742	0	DNA polymerase alpha subunit A	K02320	2.7.7.7	00230 Purine metabolism |00240 Pyrimidine metabolism |03030 DNA replication	Nucleotide metabolism|Nucleotide metabolism|Replication and repair	Metabolism|Metabolism|Genetic Information Processing	AT5G67100.1	DNA-directed DNA polymerases	Cre04.g214350.t1.1	DNA polymerase alpha, catalytic subunit
DN3266_c1_g1_i1	Vocar.0008s0302.1.p	755	0.54	0.68	1.66	1.87	5.59	2.03	-1.72034	0.156337	0	pyruvate dehydrogenase E2 component (dihydrolipoamide acetyltransferase)	K00627	2.3.1.12	00010 Glycolysis / Gluconeogenesis |00020 Citrate cycle (TCA cycle) |00620 Pyruvate metabolism	Carbohydrate metabolism|Carbohydrate metabolism|Carbohydrate metabolism	Metabolism|Metabolism|Metabolism	AT1G54220.1	Dihydrolipoamide acetyltransferase, long form protein	Cre09.g386735.t1.1	Dihydrolipoamide acetyltransferase
DN5562_c0_g2_i1	Vocar.0028s0020.1.p	1529	2	1	0.54	5.06	2.73	3.87	-1.71975	0.027579	0							AT3G01060.1		Cre13.g562750.t1.2
DN57521_c0_g1_i1	Cre08.g383000.t2.1	1260	4.9	8.07	7.8	12.98	28.72	26.71	-1.71971	0.034671	0							AT5G60120.1	target of early activation tagged (EAT) 2
DN7353_c0_g1_i1	Cre01.g054500.t1.2	5599	14.31	14.44	14.13	42.5	49.8	48.82	-1.71855	0.000138769	0	NAD(P) transhydrogenase	K00323	1.6.1.2	00760 Nicotinate and nicotinamide metabolism	Metabolism of cofactors and vitamins	Metabolism
DN14476_c0_g1_i3	MpuCCMP1545_207198	791	5.55	4.67	3.78	18.2	12.74	15.11	-1.71777	0.00300688	0							AT4G26620.1	Sucrase/ferredoxin-like family protein
DN44532_c0_g1_i1	Olu231_51248	754	3.92	5.58	3.74	13.79	14.47	15.26	-1.71678	0.000153085	0	DNA mismatch repair protein MLH1	K08734		01524 Platinum drug resistance |03430 Mismatch repair |03460 Fanconi anemia pathway |05200 Pathways in cancer |05210 Colorectal cancer |05213 Endometrial cancer |05226 Gastric cancer	Drug resistance|Replication and repair|Replication and repair|Cancers|Cancers|Cancers|Cancers	Human Diseases|Genetic Information Processing|Genetic Information Processing|Human Diseases|Human Diseases|Human Diseases|Human Diseases	AT4G09140.1	MUTL-homologue 1	Cre01.g036050.t1.1	DNA mismatch repair protein
DN12609_c0_g1_i1	MpuCCMP1545_14751	1370	5.78	3.92	2.75	11.7	14.77	14.45	-1.71666	0.00195183	0							AT1G78280.1	transferases, transferring glycosyl groups
DN56959_c0_g1_i1	Cre07.g357800.t1.2	2657	10.18	9.66	10.34	35.23	32.2	31.75	-1.71646	3.2263e-05	0		K06196					AT5G54290.2	cytochrome c biogenesis protein family
DN17432_c1_g1_i2	CsuC169_1762	1686	0.26	0.89	0.82	1.02	3.34	2.11	-1.71557	0.0984846	0							AT1G03270.1	CBS domain-containing protein with a domain of unknown function (DUF21)	Cre17.g719250.t1.1
DN64286_c0_g1_i1	Cre01.g044700.t1.2	1784	22.87	25.83	29	82.55	86.19	86.26	-1.71451	1.04669e-05	0	glutathione S-transferase	K00799	2.5.1.18	00480 Glutathione metabolism |00980 Metabolism of xenobiotics by cytochrome P450 |00982 Drug metabolism - cytochrome P450 |01524 Platinum drug resistance |05200 Pathways in cancer |05204 Chemical carcinogenesis |05225 Hepatocellular carcinoma |05418 Fluid shear stress and atherosclerosis	Metabolism of other amino acids|Xenobiotics biodegradation and metabolism|Xenobiotics biodegradation and metabolism|Drug resistance|Cancers|Cancers|Cancers|Cardiovascular diseases	Metabolism|Metabolism|Metabolism|Human Diseases|Human Diseases|Human Diseases|Human Diseases|Human Diseases	AT5G16710.1	dehydroascorbate reductase 1
DN18454_c0_g2_i2	MspRCC299_77365	1749	1.5	1.46	1.81	4.31	5.18	6.16	-1.7141	0.00266098	0							AT1G79350.1	RING/FYVE/PHD zinc finger superfamily protein	Cre02.g095045.t1.1
DN29278_c0_g1_i1	Cre12.g511900.t1.2	1016	101.96	136.73	133.66	414.14	403.49	403.53	-1.71352	1.71402e-05	0	ribulose-phosphate 3-epimerase	K01783	5.1.3.1	00030 Pentose phosphate pathway |00040 Pentose and glucuronate interconversions |00710 Carbon fixation in photosynthetic organisms	Carbohydrate metabolism|Carbohydrate metabolism|Energy metabolism	Metabolism|Metabolism|Metabolism	AT5G61410.2	D-ribulose-5-phosphate-3-epimerase
DN23703_c0_g2_i5	Cre16.g692300.t1.2	3492	6.47	5.1	3.24	17.25	15.25	16.02	-1.71201	0.000521908	0			3.6.3.43				AT1G70610.1	transporter associated with antigen processing protein 1
DN50726_c0_g3_i1	Vocar.0004s0042.2.p	2058	5.98	7.38	8.55	20.68	25.06	26	-1.71119	0.000766086	0			2.7.12.1				AT4G35780.1	ACT-like protein tyrosine kinase family protein	Cre16.g659400.t2.1
DN36484_c0_g1_i1	CsuC169_46368	1337	33.35	28.53	30.56	97.9	102.07	102.7	-1.71116	4.4059e-06	0							AT5G52240.1	membrane steroid binding protein 1	Cre01.g042850.t1.2
DN66312_c0_g1_i1	Cre07.g328150.t2.1	555	21.48	27.07	23.97	64.1	88.18	85.02	-1.71026	0.00206868	0	protein disulfide-isomerase A6	K09584	5.3.4.1	04141 Protein processing in endoplasmic reticulum	Folding, sorting and degradation	Genetic Information Processing	AT2G32920.1	PDI-like 2-3
DN11256_c0_g2_i1	MpuCCMP1545_14383	816	0.8	2.12	1.75	2.41	7.43	5.44	-1.71015	0.0793919	0			2.8.1.7				AT1G08490.1	chloroplastic NIFS-like cysteine desulfurase
DN3768_c0_g1_i1	Vocar.0020s0105.1.p	1453	66.87	73.03	70.6	224.03	229.98	234.73	-1.71014	1.51472e-06	0									Cre06.g297450.t1.2
DN16729_c0_g1_i1	CsuC169_66948	3099	1.01	1.44	1.24	2.24	4.57	5.26	-1.70973	0.0388004	0		K11789					AT4G31160.1	DDB1-CUL4 associated factor 1	Cre17.g725450.t1.1
DN64300_c0_g1_i1	MpuCCMP1545_55664	1836	12.27	13.61	12.41	37.68	43.14	44.42	-1.70966	0.000162721	0							AT2G20110.2	Tesmin/TSO1-like CXC domain-containing protein	Cre11.g481800.t1.1
DN36910_c0_g1_i1	Cre04.g228350.t1.1	631	5.24	5.54	6.63	16.33	17.68	22.93	-1.70953	0.00305021	0	2-oxoisovalerate dehydrogenase E2 component (dihydrolipoyl transacylase)	K09699	2.3.1.168	00280 Valine, leucine and isoleucine degradation |00640 Propanoate metabolism	Amino acid metabolism|Carbohydrate metabolism	Metabolism|Metabolism	AT3G06850.2	2-oxoacid dehydrogenases acyltransferase family protein
DN50830_c0_g1_i1	Vocar.0003s0267.1.p	1896	7.06	12.52	11.62	23.43	40.6	37.97	-1.70895	0.0135425	0	acetyl-CoA carboxylase, biotin carboxylase subunit	K01961	6.4.1.2|6.3.4.14	00061 Fatty acid biosynthesis |00620 Pyruvate metabolism |00640 Propanoate metabolism |00720 Carbon fixation pathways in prokaryotes	Lipid metabolism|Carbohydrate metabolism|Carbohydrate metabolism|Energy metabolism	Metabolism|Metabolism|Metabolism|Metabolism	AT5G35360.3	acetyl Co-enzyme a carboxylase biotin carboxylase subunit	Cre08.g359350.t1.2
DN58521_c0_g1_i1	MspRCC299_89181	973	22.68	16.31	15.25	62.49	55.55	59.24	-1.7086	0.000180691	0	bis(5'-adenosyl)-triphosphatase	K01522	3.6.1.29	00230 Purine metabolism |05222 Small cell lung cancer |05223 Non-small cell lung cancer	Nucleotide metabolism|Cancers|Cancers	Metabolism|Human Diseases|Human Diseases	AT5G58240.1	FRAGILE HISTIDINE TRIAD	Cre17.g698266.t1.1
DN524_c0_g2_i1	MpuCCMP1545_177291	1445	7.92	13.35	12.11	21.2	44.93	42.93	-1.70807	0.0315266	0	casein kinase 1	K02218	2.7.11.1	04011 MAPK signaling pathway - yeast |04392 Hippo signaling pathway - multiple species	Signal transduction|Signal transduction	Environmental Information Processing|Environmental Information Processing	AT5G57015.1	casein kinase I-like 12	Cre12.g549750.t1.2	Casein kinase-related Ser/Thr kinase
DN29142_c0_g1_i1	MspRCC299_60246	822	20.82	27.09	26.77	61.66	93.57	88.61	-1.70714	0.00508673	0	trehalose 6-phosphate synthase/phosphatase	K16055	2.4.1.15|3.1.3.12	00500 Starch and sucrose metabolism	Carbohydrate metabolism	Metabolism	AT4G17770.1	trehalose phosphatase/synthase 5	Cre06.g278221.t1.1	Trehalose-6-phosphate synthase/phosphatase
DN42965_c1_g1_i1	MpuCCMP1545_44674	2090	115.22	80.72	78.07	261.74	322.3	310.54	-1.70698	0.000721353	0	calreticulin	K08057		04141 Protein processing in endoplasmic reticulum |04145 Phagosome |04612 Antigen processing and presentation |05142 Chagas disease (American trypanosomiasis) |05166 HTLV-I infection	Folding, sorting and degradation|Transport and catabolism|Immune system|Infectious diseases|Infectious diseases	Genetic Information Processing|Cellular Processes|Organismal Systems|Human Diseases|Human Diseases	AT1G56340.2	calreticulin 1a	Cre01.g038400.t1.2	Calreticulin 2, calcium-binding protein
DN54629_c0_g1_i1	CsuC169_14569	821	2.51	4.79	5.11	12.08	12.45	15.97	-1.70642	0.00323842	0							AT1G77300.1	histone methyltransferases(H3-K4 specific);histone methyltransferases(H3-K36 specific)	Cre09.g392542.t1.1
DN36368_c0_g1_i1	Vocar.0002s0004.1.p	514	141.36	115.77	121.62	333.49	454.56	445.2	-1.70315	0.00198971	0		K01802	5.2.1.8				AT5G58710.1	rotamase CYP 7	Cre06.g284900.t1.2	Peptidyl-prolyl cis-trans isomerase, cyclophilin-type
DN13399_c0_g2_i1	MpuCCMP1545_38694	1479	5.32	6.76	6.4	15.33	23.23	21.61	-1.70308	0.00474967	0			3.5.1.98				AT4G33470.1	histone deacetylase 14	Cre11.g477800.t1.1
DN18142_c2_g1_i1	MspRCC299_55496	2098	4.01	4.04	2.36	10.33	13.04	10.51	-1.70246	0.00164834	0		K14944					AT5G04430.1	binding to TOMV RNA 1L (long form)	Cre16.g672750.t1.2
DN36555_c0_g1_i1	CsuC169_27479	1610	70.44	94.09	93.59	279.13	281.26	279.65	-1.70242	1.574e-05	0	fructose-1,6-bisphosphatase I	K03841	3.1.3.11	00010 Glycolysis / Gluconeogenesis |00030 Pentose phosphate pathway |00051 Fructose and mannose metabolism |00680 Methane metabolism |00710 Carbon fixation in photosynthetic organisms |04152 AMPK signaling pathway |04910 Insulin signaling pathway	Carbohydrate metabolism|Carbohydrate metabolism|Carbohydrate metabolism|Energy metabolism|Energy metabolism|Signal transduction|Endocrine system	Metabolism|Metabolism|Metabolism|Metabolism|Metabolism|Environmental Information Processing|Organismal Systems	AT3G54050.1	high cyclic electron flow 1	Cre12.g510650.t1.2	Fructose-1,6-bisphosphatase
DN47072_c0_g1_i1	MspRCC299_56651	628	2.72	5.25	4.39	11.8	13.26	15.16	-1.70223	0.00161787	0	anaphase-promoting complex subunit 3	K03350		04110 Cell cycle |04111 Cell cycle - yeast |04113 Meiosis - yeast |04114 Oocyte meiosis |04120 Ubiquitin mediated proteolysis |04914 Progesterone-mediated oocyte maturation |05166 HTLV-I infection	Cell growth and death|Cell growth and death|Cell growth and death|Cell growth and death|Folding, sorting and degradation|Endocrine system|Infectious diseases	Cellular Processes|Cellular Processes|Cellular Processes|Cellular Processes|Genetic Information Processing|Organismal Systems|Human Diseases	AT2G20000.1	CDC27 family protein	Cre17.g740510.t1.1
DN2578_c1_g1_i1	CsuC169_48054	451	5.57	5.71	5.92	10.58	22.59	22.78	-1.70173	0.0329057	0		K11886					AT2G26780.1	ARM repeat superfamily protein	Cre04.g217935.t1.1
DN58108_c0_g2_i2	Cre09.g389912.t1.1	2686	13.32	12.53	13.03	43.31	41.17	41.91	-1.70078	1.64982e-06	0	phospholipase A-2-activating protein	K14018		04141 Protein processing in endoplasmic reticulum	Folding, sorting and degradation	Genetic Information Processing	AT3G18860.1	transducin family protein / WD-40 repeat family protein
DN64378_c0_g1_i1	CsuC169_17252	1901	34.7	22.8	23.84	84.91	90.23	89.26	-1.70069	0.000123549	0	3-hydroxyisobutyrate dehydrogenase	K00020	1.1.1.31	00280 Valine, leucine and isoleucine degradation	Amino acid metabolism	Metabolism	AT4G20930.1	6-phosphogluconate dehydrogenase family protein	Cre14.g630859.t1.1
DN9989_c0_g1_i1	MpuCCMP1545_189517	1066	185.54	177.63	179.57	627.88	558.83	577.44	-1.70064	3.98952e-05	0
DN39607_c0_g1_i1	MpuCCMP1545_121613	456	0.5	3.83	5.83	5.21	13.64	14.17	-1.70044	0.0816387	0			3.6.3.25				AT2G37360.1	ABC-2 type transporter family protein	Cre02.g096000.t1.1
DN13196_c0_g2_i2	Cre17.g707700.t1.2	1988	2.92	4.47	3.57	8.59	13.17	13.86	-1.70044	0.008669	0							AT1G15960.1	NRAMP metal ion transporter 6
DN43086_c0_g1_i1	Vocar.0034s0089.1.p	1534	14.55	15.9	19.11	48.04	58.42	54.51	-1.69954	0.00036156	0			4.2.1.1				AT4G33580.1	beta carbonic anhydrase 5	Cre12.g485050.t1.2	Carbonic anhydrase 6
DN2966_c0_g1_i1	Vocar.0019s0172.2.p	737	2.6	5.34	5.17	10.28	16.2	16.1	-1.69951	0.0102399	0							AT5G38840.1	SMAD/FHA domain-containing protein	Cre03.g152450.t1.2
DN9488_c0_g2_i1	MspRCC299_108359	1804	5.42	5.18	5.19	18.05	17.08	16.14	-1.6991	2.90757e-05	0							AT2G21960.1		Cre08.g379200.t1.1	Conserved protein in plant and diatom lineage
DN15296_c1_g1_i1	MspRCC299_104822	2046	8.85	7.09	8.03	22.87	27.51	27.45	-1.6991	0.000375885	0	citrate synthase	K01647	2.3.3.16|2.3.3.1	00020 Citrate cycle (TCA cycle) |00630 Glyoxylate and dicarboxylate metabolism	Carbohydrate metabolism|Carbohydrate metabolism	Metabolism|Metabolism	AT3G58750.1	citrate synthase 2	Cre03.g149100.t1.2	Citrate synthase
DN16279_c0_g2_i1	MpuCCMP1545_52786	1224	35.42	37.96	40.16	122.29	124.69	121.65	-1.69897	8.54342e-07	0			1.14.11.7				AT1G68080.1	2-oxoglutarate (2OG) and Fe(II)-dependent oxygenase superfamily protein	Cre12.g486551.t1.1
DN15837_c0_g1_i1	CsuC169_35846	1944	4.7	6.27	6.18	16.86	20.01	18.79	-1.69843	0.000255864	0	cleavage and polyadenylation specificity factor subunit 3	K14403	3.1.27.-	03015 mRNA surveillance pathway	Translation	Genetic Information Processing	AT1G61010.1	cleavage and polyadenylation specificity factor 73-I	Cre12.g498050.t1.2	Subunit of mRNA cleavage and polyadenylation specificity factor
DN14463_c0_g3_i1	Cre03.g181400.t1.1	991	3	4.11	5.47	10.65	14.16	16.01	-1.69814	0.00549832	0	para-aminobenzoate synthetase	K13950	2.6.1.85	00790 Folate biosynthesis	Metabolism of cofactors and vitamins	Metabolism	AT2G28880.1	para-aminobenzoate (PABA) synthase family protein
DN29520_c0_g1_i1	CsuC169_27403	999	48.84	44.67	46.45	140.47	155.26	158.35	-1.69793	4.98358e-05	0							AT2G25110.1	stromal cell-derived factor 2-like protein precursor	Cre13.g571750.t1.2
DN9858_c0_g1_i1	Olu231_32403	2339	3.92	5.42	5.53	13.08	18.21	16.94	-1.69753	0.00240055	0							AT1G22882.1	Galactose-binding protein	Cre12.g517300.t1.1
DN64302_c0_g1_i1	Olu231_47051	1776	18.36	19.96	18.21	52.14	66.81	64.36	-1.6972	0.000761284	0							AT4G10710.1	global transcription factor C	Cre12.g540076.t1.1
DN17266_c0_g2_i1	Olu231_26825	927	3.66	3.86	4.54	11.27	12.21	15.62	-1.69694	0.00260202	0
DN37571_c0_g1_i1	Olu231_28133	3154	7.04	7.36	7.57	18.95	25.97	26.29	-1.69654	0.00239196	0	ubiquitin conjugation factor E4 B	K10597	6.3.2.19|2.3.2.27	04120 Ubiquitin mediated proteolysis |04141 Protein processing in endoplasmic reticulum	Folding, sorting and degradation|Folding, sorting and degradation	Genetic Information Processing|Genetic Information Processing	AT5G15400.1	U-box domain-containing protein	Cre09.g398350.t1.2
DN52331_c0_g1_i1	Cre05.g241150.t1.1	514	10.27	9.68	9.81	21.93	33.97	40.48	-1.69536	0.0150409	0		K11491					AT4G15890.1	binding
DN29663_c0_g2_i1	Vocar.0001s0948.1.p	592	20.21	21.63	19.52	62.34	69.44	66.77	-1.69413	2.95147e-05	0	ubiquitin-conjugating enzyme E2 H	K10576	6.3.2.19|2.3.2.23	04120 Ubiquitin mediated proteolysis	Folding, sorting and degradation	Genetic Information Processing	AT1G63800.1	ubiquitin-conjugating enzyme 5	Cre01.g027200.t1.2
DN59019_c0_g1_i1	CsuC169_21001	568	10.23	13.87	16.36	29.7	49.19	52.03	-1.69412	0.0140917	0							AT3G20560.1	PDI-like 5-3	Cre02.g104350.t2.1	Protein disulfide isomerase
DN39478_c1_g1_i1	Cre03.g180250.t1.2	2219	3.22	5.51	5.4	11.65	16.98	17.09	-1.69406	0.00562928	0	myo-inositol-1-phosphate synthase	K01858	5.5.1.4	00521 Streptomycin biosynthesis |00562 Inositol phosphate metabolism	Biosynthesis of other secondary metabolites|Carbohydrate metabolism	Metabolism|Metabolism	AT2G22240.1	myo-inositol-1-phosphate synthase 2
DN59683_c0_g1_i1	MpuCCMP1545_47198	899	1.84	4.09	2.5	5.92	12.19	9.15	-1.69318	0.031287	0							AT5G65687.1	Major facilitator superfamily protein	Cre06.g301550.t1.2
DN51669_c0_g1_i1	Cre10.g447300.t1.2	1288	10.7	6.42	6.85	25.52	26.17	25.81	-1.69297	0.000202639	0		K11885					AT3G13235.3	ubiquitin family protein
DN5290_c1_g1_i1	Vocar.0043s0089.1.p	416	5.73	9.69	9.89	18.22	34.27	29.34	-1.69292	0.0188315	0							AT1G22620.1	Phosphoinositide phosphatase family protein	Cre12.g537500.t1.1
DN612_c0_g1_i1	Vocar.0015s0342.1.p	688	5.68	9.04	7.23	18.44	27.02	25.48	-1.69238	0.00438509	0	DNA replication licensing factor MCM6	K02542	3.6.4.12	03030 DNA replication |04110 Cell cycle |04111 Cell cycle - yeast |04113 Meiosis - yeast	Replication and repair|Cell growth and death|Cell growth and death|Cell growth and death	Genetic Information Processing|Cellular Processes|Cellular Processes|Cellular Processes	AT5G44635.1	minichromosome maintenance (MCM2/3/5) family protein	Cre03.g178650.t1.1	Minichromosome maintenance protein
DN64728_c0_g1_i1	Olu231_31250	1212	12.54	12.2	12.78	35.14	44.44	41.68	-1.69237	0.000540031	0	nuclear protein localization protein 4 homolog	K14015		04141 Protein processing in endoplasmic reticulum	Folding, sorting and degradation	Genetic Information Processing	AT3G63000.1	NPL4-like protein 1	Cre06.g293051.t1.1
DN11736_c0_g2_i1	Cre07.g333450.t1.2	2471	1.91	3.22	3.5	6.32	10.17	11.4	-1.69232	0.0161856	0			2.4.1.173				AT3G07020.1	UDP-Glycosyltransferase superfamily protein
DN32424_c0_g1_i1	Cre06.g291950.t1.2	539	6.28	5.43	5.39	18.39	20.86	16	-1.69198	0.000890078	0							AT1G16010.1	magnesium transporter 2
DN65130_c0_g2_i1	Vocar.0004s0503.1.p	312	1.87	1.92	0.95	3.24	4.28	7.79	-1.69152	0.0671209	0							AT4G19150.1	Ankyrin repeat family protein	Cre02.g083050.t1.1
DN64716_c0_g1_i1	CsuC169_31311	2070	12.82	19	17.85	40.95	61.16	58.32	-1.6915	0.00499975	0							AT4G02260.2	RELA/SPOT homolog 1	Cre14.g621351.t1.1
DN3806_c0_g2_i1	Cre02.g093700.t2.1	1284	0.68	1.45	1.31	1.35	5.25	4.51	-1.69138	0.103989	0		K14951	3.6.3.8				AT5G23630.1	phosphate deficiency response 2
DN39664_c0_g1_i1	MpuCCMP1545_60120	476	2.34	2.4	4.76	5.36	15.41	9.91	-1.6913	0.0790889	0							AT4G16070.1	Mono-/di-acylglycerol lipase, N-terminal;Lipase, class 3	Cre03.g144524.t1.1
DN14825_c4_g1_i1	Vocar.0026s0089.1.p	519	6.2	10.82	9.26	24.32	30.16	30.33	-1.69027	0.00123911	0			3.4.21.107				AT3G27925.1	DegP protease 1	Cre02.g088400.t1.2	DegP-type protease
DN31315_c0_g1_i1	MspRCC299_78711	373	6.82	6.65	5.89	26.06	17.31	19.09	-1.68985	0.00588422	0	DNA ligase 1	K10747	6.5.1.1|6.5.1.6|6.5.1.7	03030 DNA replication |03410 Base excision repair |03420 Nucleotide excision repair |03430 Mismatch repair	Replication and repair|Replication and repair|Replication and repair|Replication and repair	Genetic Information Processing|Genetic Information Processing|Genetic Information Processing|Genetic Information Processing	AT1G08130.1	DNA ligase 1	Cre07.g325716.t1.1	DNA ligase, ATP-dependent
DN6344_c0_g1_i1	MpuCCMP1545_17536	917	4.09	6.35	5.79	13.76	17.14	21.46	-1.6898	0.00665352	0	inositol-hexakisphosphate/diphosphoinositol-pentakisphosphate 1-kinase	K13024	2.7.4.24|2.7.4.21	04070 Phosphatidylinositol signaling system	Signal transduction	Environmental Information Processing	AT5G15070.1	Phosphoglycerate mutase-like family protein	Cre03.g185500.t1.1	Flagellar Associated Protein, acid phosphatase
DN23030_c4_g1_i1	Cre01.g033550.t1.2	1428	97.78	89.03	92.31	298.83	301.74	299.34	-1.6889	1.7506e-07	0	protein disulfide-isomerase A6	K09584	5.3.4.1	04141 Protein processing in endoplasmic reticulum	Folding, sorting and degradation	Genetic Information Processing	AT2G47470.1	thioredoxin family protein
DN2034_c0_g1_i1	MpuCCMP1545_175385	680	0.56	0.6	0.37	2.31	1.45	1.17	-1.68806	0.0318018	0			3.6.4.12				AT3G02060.1	DEAD/DEAH box helicase, putative	Cre01.g021850.t1.1
DN81_c0_g2_i1	MspRCC299_83794	740	1.04	2.53	2.11	4.27	7.34	6.68	-1.68709	0.015238	0	xanthine dehydrogenase/oxidase	K00106	1.17.1.4|1.17.3.2	00230 Purine metabolism |00232 Caffeine metabolism |00983 Drug metabolism - other enzymes |04146 Peroxisome	Nucleotide metabolism|Biosynthesis of other secondary metabolites|Xenobiotics biodegradation and metabolism|Transport and catabolism	Metabolism|Metabolism|Metabolism|Cellular Processes	AT4G34890.1	xanthine dehydrogenase 1	Cre12.g545101.t1.1
DN7297_c0_g1_i1	Cre16.g675850.t1.2	1388	1.59	0.69	0.89	3.76	2.27	4.17	-1.68601	0.0213896	0	acyl-CoA dehydrogenase	K00249	1.3.8.7	00071 Fatty acid degradation |00280 Valine, leucine and isoleucine degradation |00410 beta-Alanine metabolism |00640 Propanoate metabolism |03320 PPAR signaling pathway	Lipid metabolism|Amino acid metabolism|Metabolism of other amino acids|Carbohydrate metabolism|Endocrine system	Metabolism|Metabolism|Metabolism|Metabolism|Organismal Systems	AT3G06810.1	acyl-CoA dehydrogenase-related
DN43735_c0_g1_i1	Cre07.g324550.t1.1	1663	32.8	26.7	24.35	92.99	88.42	88.37	-1.6859	3.02317e-05	0			1.1.1.28				AT1G17745.1	D-3-phosphoglycerate dehydrogenase
DN4735_c0_g1_i1	MspRCC299_103113	2454	5.23	3.71	4.08	12.99	14.41	14.49	-1.68588	0.000135287	0		K16547					AT5G05970.2	Transducin/WD40 repeat-like superfamily protein	Cre02.g115250.t1.1	Centriole proteome protein
DN42957_c0_g1_i1	MpuCCMP1545_30210	2603	245.13	212.4	206.24	742.41	707.34	685.65	-1.68575	1.79903e-05	0	heat shock 70kDa protein 1/2/6/8	K03283		03040 Spliceosome |04010 MAPK signaling pathway |04141 Protein processing in endoplasmic reticulum |04144 Endocytosis |04213 Longevity regulating pathway - multiple species |04612 Antigen processing and presentation |04915 Estrogen signaling pathway |05134 Legionellosis |05145 Toxoplasmosis |05162 Measles |05164 Influenza A |05169 Epstein-Barr virus infection	Transcription|Signal transduction|Folding, sorting and degradation|Transport and catabolism|Aging|Immune system|Endocrine system|Infectious diseases|Infectious diseases|Infectious diseases|Infectious diseases|Infectious diseases	Genetic Information Processing|Environmental Information Processing|Genetic Information Processing|Cellular Processes|Organismal Systems|Organismal Systems|Organismal Systems|Human Diseases|Human Diseases|Human Diseases|Human Diseases|Human Diseases	AT3G12580.1	heat shock protein 70	Cre08.g372100.t1.2	Heat shock protein 70A
DN14774_c0_g1_i3	Cre12.g518950.t1.2	1778	3.32	1.62	2.48	6.87	8.3	8.7	-1.68571	0.00178073	0							AT1G58280.1	Phosphoglycerate mutase family protein
DN26615_c2_g1_i1	CsuC169_57345	10575	1.76	1.71	1.48	4.3	5.77	5.85	-1.68534	0.00202097	0							AT5G24740.1	Protein of unknown function (DUF1162)	Cre17.g727600.t1.1
DN40606_c0_g2_i1	Cre16.g660350.t1.1	1052	2.55	3.13	3.28	9.08	10.12	9.6	-1.6845	5.99148e-05	0	fanconi-associated nuclease 1	K15363	3.1.21.-|3.1.4.1	03460 Fanconi anemia pathway	Replication and repair	Genetic Information Processing	AT1G48360.2	zinc ion binding;nucleic acid binding;hydrolases, acting on acid anhydrides, in phosphorus-containing anhydrides
DN63963_c0_g1_i1	Cre17.g734548.t1.1	4044	44.62	44.57	45.79	140.76	146.77	146.28	-1.68432	9.11195e-07	0	pyruvate, orthophosphate dikinase	K01006	2.7.9.1|2.7.11.32	00620 Pyruvate metabolism |00710 Carbon fixation in photosynthetic organisms |00720 Carbon fixation pathways in prokaryotes	Carbohydrate metabolism|Energy metabolism|Energy metabolism	Metabolism|Metabolism|Metabolism	AT4G15530.6	pyruvate orthophosphate dikinase
DN37127_c0_g1_i1	Vocar.0007s0345.1.p	674	5.25	6.73	6.68	16.75	21.99	21.2	-1.68357	0.00127099	0		K13095					AT5G51300.1	splicing factor-related	Cre12.g553750.t1.1
DN13039_c0_g1_i1	CsuC169_5038	592	1.7	3.01	3.13	5.33	11.14	8.71	-1.68335	0.0296322	0	protein kinase A	K04345	2.7.11.11	01522 Endocrine resistance |04010 MAPK signaling pathway |04014 Ras signaling pathway |04020 Calcium signaling pathway |04024 cAMP signaling pathway |04062 Chemokine signaling pathway |04113 Meiosis - yeast |04114 Oocyte meiosis |04138 Autophagy - yeast |04140 Autophagy - animal |04211 Longevity regulating pathway - mammal |04213 Longevity regulating pathway - multiple species |04261 Adrenergic s…	Drug resistance|Signal transduction|Signal transduction|Signal transduction|Signal transduction|Immune system|Cell growth and death|Cell growth and death|Transport and catabolism|Transport and catabolism|Aging|Aging|Circulatory system|Circulatory system|Signal transduction|Signal transduction|Signal transduction|Signal transduction|Cellular community - eukaryotes|Cellular community - eukaryotes|I…	Human Diseases|Environmental Information Processing|Environmental Information Processing|Environmental Information Processing|Environmental Information Processing|Organismal Systems|Cellular Processes|Cellular Processes|Cellular Processes|Cellular Processes|Organismal Systems|Organismal Systems|Organismal Systems|Organismal Systems|Environmental Information Processing|Environmental Information Pr…	AT2G20050.1	protein serine/threonine phosphatases;protein kinases;catalytics;cAMP-dependent protein kinase regulators;ATP binding;protein serine/threonine phosphatases	Cre10.g443550.t1.2
DN4389_c0_g1_i1	Olu231_33010	328	1.28	1.75	0.87	5.49	2.6	4.43	-1.68269	0.0310969	0	snurportin-1	K13151		03013 RNA transport	Translation	Genetic Information Processing	AT4G24880.1		Cre16.g666000.t1.1
DN19061_c4_g1_i1	CsuC169_54922	1537	191.41	109.32	105.64	407.73	446.18	449.85	-1.68181	0.000650727	0	molecular chaperone HtpG	K04079		04141 Protein processing in endoplasmic reticulum |04151 PI3K-Akt signaling pathway |04217 Necroptosis |04612 Antigen processing and presentation |04621 NOD-like receptor signaling pathway |04626 Plant-pathogen interaction |04657 IL-17 signaling pathway |04659 Th17 cell differentiation |04914 Progesterone-mediated oocyte maturation |04915 Estrogen signaling pathway |05200 Pathways in cancer |0521…	Folding, sorting and degradation|Signal transduction|Cell growth and death|Immune system|Immune system|Environmental adaptation|Immune system|Immune system|Endocrine system|Endocrine system|Cancers|Cancers|Cardiovascular diseases	Genetic Information Processing|Environmental Information Processing|Cellular Processes|Organismal Systems|Organismal Systems|Organismal Systems|Organismal Systems|Organismal Systems|Organismal Systems|Organismal Systems|Human Diseases|Human Diseases|Human Diseases	AT5G56000.1	HEAT SHOCK PROTEIN 81.4	Cre09.g386750.t1.2	Heat shock protein 90A
DN7564_c0_g2_i1	Olu231_31151	592	1.04	2.48	2.46	3.28	7.17	8.73	-1.68139	0.0597427	0	ATP-dependent RNA helicase DHX8/PRP22	K12818	3.6.4.13	03040 Spliceosome	Transcription	Genetic Information Processing	AT3G26560.1	ATP-dependent RNA helicase, putative	Cre07.g349100.t1.1
DN55082_c0_g1_i1	Olu231_1178	1101	0.64	0.66	1.56	1.93	2.52	4.72	-1.68091	0.0799783	0			3.6.4.13|3.6.4.12				AT2G03270.1	DNA-binding protein, putative	Cre10.g442650.t1.2
DN44852_c0_g1_i1	Olu231_30206	1542	3.52	4.18	3.98	7.05	15.23	15.16	-1.68054	0.0343674	0	cohesin loading factor subunit SCC2	K06672		04111 Cell cycle - yeast	Cell growth and death	Cellular Processes	AT5G15540.1	PHD finger family protein	Cre06.g278269.t1.1
DN59492_c0_g1_i1	Olu231_32052	742	3.49	7.55	7.1	17.68	21.03	19.43	-1.68036	0.00115595	0							AT1G02120.1	GRAM domain family protein	Cre16.g664050.t1.2
DN11182_c0_g4_i1	Vocar.0052s0037.1.p	705	0.96	0.57	0.88	2.2	2.37	3.15	-1.67957	0.00497295	0							AT4G36790.1	Major facilitator superfamily protein	Cre16.g692116.t1.1
DN16219_c0_g1_i1	MspRCC299_85283	519	1.24	0.85	0.42	2.26	2.42	3.36	-1.67951	0.0114979	0	polo-like kinase 1	K06631	2.7.11.21	04068 FoxO signaling pathway |04110 Cell cycle |04114 Oocyte meiosis |04914 Progesterone-mediated oocyte maturation	Signal transduction|Cell growth and death|Cell growth and death|Endocrine system	Environmental Information Processing|Cellular Processes|Cellular Processes|Organismal Systems	AT5G35410.1	Protein kinase superfamily protein	Cre03.g190050.t1.1
DN5633_c2_g1_i1	CsuC169_45967	1988	16.84	8.47	7.82	38.21	36.29	31.53	-1.67826	0.00230492	0							AT5G55820.1		Cre13.g580250.t1.1
DN15802_c0_g4_i1	MspRCC299_75917	1336	5.96	7.09	5.95	19.67	19.24	21.88	-1.67783	0.000102186	0			1.1.1.310|1.1.1.82|1.1.1.337|1.1.1.37						Cre16.g669550.t1.2	Cystathionine beta-lyase
DN17369_c0_g1_i1	Olu231_12103	1320	2.98	1.56	1.12	6.85	5.14	6.1	-1.67632	0.00519944	0	3-oxoacyl-[acyl-carrier protein] reductase	K00059	1.1.1.100	00061 Fatty acid biosynthesis |00333 Prodigiosin biosyntheses |00780 Biotin metabolism |01040 Biosynthesis of unsaturated fatty acids	Lipid metabolism|Biosynthesis of other secondary metabolites|Metabolism of cofactors and vitamins|Lipid metabolism	Metabolism|Metabolism|Metabolism|Metabolism	AT1G24360.1	NAD(P)-binding Rossmann-fold superfamily protein	Cre03.g172000.t1.2
DN5481_c0_g1_i1	CsuC169_27430	4470	8.32	7.56	6.47	20.1	25.76	25.57	-1.67626	0.00106569	0		K01280	3.4.14.10				AT4G20850.1	tripeptidyl peptidase ii	Cre16.g675350.t1.1
DN16218_c0_g1_i1	Olu231_8266	2813	3.42	4.7	4.99	10.38	16.28	15.23	-1.67594	0.00696944	0							AT2G31650.1	homologue of trithorax	Cre12.g515050.t1.1	Histone-lysine N-methyltransferase
DN57592_c0_g1_i1	MspRCC299_76313	825	7.14	6.04	7.15	17.89	24.41	22.64	-1.6755	0.00168594	0							AT3G07090.1	PPPDE putative thiol peptidase family protein	Cre12.g555850.t1.1
DN43463_c0_g1_i1	CsuC169_38335	1642	4.72	6.48	5.49	13.26	20.33	19.69	-1.67461	0.00621185	0		K10393					AT3G16630.1	P-loop containing nucleoside triphosphate hydrolases superfamily protein	Cre09.g386700.t1.2
DN29838_c0_g1_i1	MpuCCMP1545_191001	2641	15.16	16.67	17.34	41.62	59.49	55.85	-1.67455	0.0028179	0									Cre07.g324200.t1.2	Diacylglyceryl-N,N,N-trimethylhomoserine synthesis protein
DN64613_c0_g1_i1	Vocar.0074s0017.1.p	3185	19.64	22	22.67	64.72	70.4	70.15	-1.67441	2.22435e-05	0	26S proteasome regulatory subunit N1	K03028		03050 Proteasome |05169 Epstein-Barr virus infection	Folding, sorting and degradation|Infectious diseases	Genetic Information Processing|Human Diseases	AT4G28470.1	26S proteasome regulatory subunit S2 1B	Cre16.g676197.t1.1	26S proteasome regulatory subunit
DN43591_c0_g1_i1	CsuC169_27509	2404	9.55	10.53	10.01	35.6	30.66	29.73	-1.6736	0.000284103	0		K01411	3.4.24.61				AT1G06900.1	Insulinase (Peptidase family M16) family protein	Cre09.g386113.t1.1
DN17425_c0_g3_i1	Vocar.0001s0095.1.p	1399	3.5	4.38	5.04	11.95	13.37	15.89	-1.67339	0.00158202	0							AT1G64650.1	Major facilitator superfamily protein	Cre13.g580150.t2.1
DN50714_c0_g1_i1	Olu231_34148	3001	3.49	4.33	3.63	11.13	12.95	12.44	-1.67334	0.00015523	0							AT1G10510.1	RNI-like superfamily protein	Cre06.g302700.t1.1
DN10612_c0_g1_i1	Vocar.0027s0118.2.p	3270	13.95	15.75	15.92	38.29	52.71	54.46	-1.67288	0.00297873	0	phospholipid:diacylglycerol acyltransferase	K00679	2.3.1.158	00561 Glycerolipid metabolism	Lipid metabolism	Metabolism	AT5G13640.1	phospholipid:diacylglycerol acyltransferase	Cre02.g106400.t1.1	Lecithin:cholesterol acyltransferase
DN12333_c0_g1_i1	Cre13.g574850.t1.1	1746	1.34	1.43	1.86	3.17	5.72	5.87	-1.67261	0.0192478	0							AT4G22120.2	ERD (early-responsive to dehydration stress) family protein
DN17228_c0_g1_i2	MpuCCMP1545_59318	622	0.49	1.41	0.87	1.4	3.77	3.66	-1.67253	0.0687968	0			2.7.11.1				AT2G17700.1	ACT-like protein tyrosine kinase family protein	Cre16.g659400.t1.1
DN29991_c0_g1_i1	CsuC169_52408	5312	13.14	18.91	18.98	41.43	60.87	60.29	-1.67182	0.00507928	0	clathrin heavy chain	K04646		04142 Lysosome |04144 Endocytosis |04721 Synaptic vesicle cycle |04961 Endocrine and other factor-regulated calcium reabsorption |05016 Huntington's disease |05100 Bacterial invasion of epithelial cells	Transport and catabolism|Transport and catabolism|Nervous system|Excretory system|Neurodegenerative diseases|Infectious diseases	Cellular Processes|Cellular Processes|Organismal Systems|Organismal Systems|Human Diseases|Human Diseases	AT3G08530.1	Clathrin, heavy chain	Cre02.g101400.t1.2	Clathrin Heavy Chain
DN5542_c0_g1_i1	CsuC169_54136	2205	6.78	9.3	9.42	18.57	29.52	33.14	-1.67152	0.0141244	0		K09272					AT3G28730.1	high mobility group	Cre01.g029450.t1.1
DN64339_c2_g1_i1	CsuC169_62007	783	13.77	14.13	12.42	45.27	41.42	41.69	-1.67085	2.61236e-05	0							AT4G29170.1	Mnd1 family protein	Cre06.g278850.t1.1	GAJ-like protein
DN10249_c0_g1_i1	MpuCCMP1545_48127	1374	6.32	4.43	5.23	17.04	16.46	17.37	-1.67055	4.42703e-05	0	MFS transporter, PAT family, solute carrier family 33 (acetyl-CoA transportor), member 1	K03372	2.3.1.-	00604 Glycosphingolipid biosynthesis - ganglio series	Glycan biosynthesis and metabolism	Metabolism	AT3G07300.3	NagB/RpiA/CoA transferase-like superfamily protein	Cre16.g662902.t1.1
DN66953_c0_g1_i1	Vocar.0001s1442.1.p	901	4.89	5.64	5.81	9.78	21.32	20.87	-1.66927	0.0349061	0	protein kinase C substrate 80K-H	K08288		04141 Protein processing in endoplasmic reticulum	Folding, sorting and degradation	Genetic Information Processing	AT5G56360.1	calmodulin-binding protein	Cre17.g725350.t1.1
DN8719_c0_g2_i1	MpuCCMP1545_185746	1836	2.86	3.59	2.92	6.19	11.47	12.14	-1.66919	0.0229304	0	demethylmenaquinone methyltransferase / 2-methoxy-6-polyprenyl-1,4-benzoquinol methylase	K03183	2.1.1.163|2.1.1.201	00130 Ubiquinone and other terpenoid-quinone biosynthesis	Metabolism of cofactors and vitamins	Metabolism	AT1G23360.1	S-adenosyl-L-methionine-dependent methyltransferases superfamily protein	Cre02.g084300.t1.2	Ubiquinone/menaquinone biosynthesis methyltransferase
DN6041_c0_g1_i1	CsuC169_66619	588	1.74	4.65	7.1	10.96	14.3	17.63	-1.66875	0.0166012	0							AT5G51410.1	LUC7 N_terminus domain-containing protein	Cre14.g621300.t2.1
DN10565_c0_g1_i1	CsuC169_45921	725	2.13	2.86	1.89	5.31	8.07	8.49	-1.66847	0.00859585	0							AT3G63340.2	Protein phosphatase 2C family protein	Cre01.g008150.t1.1
DN37394_c0_g1_i1	Vocar.0043s0089.1.p	390	2.22	2.28	2.9	6.3	9.01	8.21	-1.66829	0.00296971	0							AT1G22620.1	Phosphoinositide phosphatase family protein	Cre12.g537500.t1.1
DN66188_c0_g1_i1	MspRCC299_86447	1358	7.29	10.02	9.82	29.13	27.99	29.07	-1.66763	3.25015e-05	0	serine racemase	K12235	4.3.1.18|5.1.1.18|4.3.1.17	00260 Glycine, serine and threonine metabolism	Amino acid metabolism	Metabolism	AT4G11640.1	serine racemase	Cre06.g278101.t1.1	Serine/threonine dehydratase
DN21885_c0_g2_i1	CsuC169_57641	2599	1.78	1.44	1.31	3.2	5.5	5.69	-1.66748	0.015531	0									Cre03.g177250.t1.2	Haloperoxidase-like protein
DN10708_c0_g1_i1	CsuC169_7866	630	1.11	2.12	2.27	4.29	5.96	7.22	-1.66738	0.0124399	0		K12737	5.2.1.8				AT4G33060.1	Cyclophilin-like peptidyl-prolyl cis-trans isomerase family protein	Cre04.g215950.t1.1	Peptidyl-prolyl cis-trans isomerase, cyclophilin-type
DN50920_c0_g1_i1	CsuC169_58970	926	6.31	8.7	12.15	14.3	33.69	38.26	-1.66704	0.059224	0							AT5G55390.1	ENHANCED DOWNY MILDEW 2	Cre10.g455600.t1.1	Origin recognition complex subunit 1
DN12620_c0_g1_i1	CsuC169_17568	964	1.6	2.41	2.49	4.7	6.65	9.29	-1.66693	0.0256867	0							AT5G56900.2	CwfJ-like family protein / zinc finger (CCCH-type) family protein	Cre07.g338900.t1.1
DN12772_c0_g2_i1	Vocar.0003s0198.1.p	2182	7.65	8.05	6.22	20.21	24.64	24.72	-1.66622	0.000564756	0	cullin 3	K03869		04120 Ubiquitin mediated proteolysis |04340 Hedgehog signaling pathway |04341 Hedgehog signaling pathway - fly	Folding, sorting and degradation|Signal transduction|Signal transduction	Genetic Information Processing|Environmental Information Processing|Environmental Information Processing	AT1G26830.1	cullin 3	Cre07.g324050.t1.2	Ubiquitin ligase SCF complex subunit Cullin
DN12270_c0_g1_i3	CsuC169_13591	1687	1.18	0.42	0.61	2.94	2.03	2.04	-1.66537	0.013383	0							AT4G13590.2	Uncharacterized protein family (UPF0016)	Cre16.g660000.t1.2
DN20912_c0_g1_i1	CsuC169_28272	6541	2.31	3.05	3.11	6.28	10.27	10.31	-1.66503	0.0107958	0							AT3G03380.1	DegP protease 7	Cre03.g180650.t1.1	DegP-type protease
DN7526_c0_g1_i1	CsuC169_18844	2215	2.19	3.43	3.4	7.7	11.02	9.88	-1.66482	0.00348329	0	origin recognition complex subunit 2	K02604		04110 Cell cycle |04111 Cell cycle - yeast |04113 Meiosis - yeast	Cell growth and death|Cell growth and death|Cell growth and death	Cellular Processes|Cellular Processes|Cellular Processes	AT2G37560.2	origin recognition complex second largest subunit 2	Cre03.g199400.t1.1	Origin recognition complex subunit 2
DN43079_c0_g1_i1	CsuC169_1634	1593	7.27	10.51	10.06	23.97	32.07	32.2	-1.66427	0.00227387	0		K11314					AT4G16420.2	homolog of yeast ADA2 2B	Cre02.g089150.t1.1
DN9773_c0_g2_i1	Olu231_3538	1785	8.83	7.44	7.53	21.96	26.71	26.76	-1.66418	0.000481679	0			2.7.1.1				AT4G30490.1	AFG1-like ATPase family protein	Cre08.g360850.t1.2
DN30550_c0_g1_i1	MspRCC299_101389	1032	4.77	7.3	6.54	15.54	22.01	21.43	-1.66415	0.00360845	0	activating molecule in BECN1-regulated autophagy protein 1	K17985		04137 Mitophagy - animal |04140 Autophagy - animal	Transport and catabolism|Transport and catabolism	Cellular Processes|Cellular Processes	AT1G04140.2	Transducin family protein / WD-40 repeat family protein	Cre16.g655400.t1.1
DN57361_c0_g1_i1	Cre17.g711150.t1.2	2032	34.23	24.02	26.51	92.99	86.35	89.28	-1.66411	7.17258e-05	0	omega-6 fatty acid desaturase / acyl-lipid omega-6 desaturase (Delta-12 desaturase)	K10256	1.14.19.6|1.14.19.22	01040 Biosynthesis of unsaturated fatty acids	Lipid metabolism	Metabolism	AT3G12120.2	fatty acid desaturase 2
DN17345_c0_g2_i1	Olu231_3119	1774	0.85	0.82	0.77	3.26	2.05	2.42	-1.66359	0.00795525	0	ribosomal protein S6 kinase beta	K04688	2.7.11.1	01521 EGFR tyrosine kinase inhibitor resistance |01522 Endocrine resistance |04012 ErbB signaling pathway |04066 HIF-1 signaling pathway |04140 Autophagy - animal |04150 mTOR signaling pathway |04151 PI3K-Akt signaling pathway |04152 AMPK signaling pathway |04211 Longevity regulating pathway - mammal |04212 Longevity regulating pathway - worm |04213 Longevity regulating pathway - multiple species…	Drug resistance|Drug resistance|Signal transduction|Signal transduction|Transport and catabolism|Signal transduction|Signal transduction|Signal transduction|Aging|Aging|Aging|Signal transduction|Signal transduction|Immune system|Endocrine system|Endocrine and metabolic diseases|Infectious diseases|Cancers|Cancers|Cancers|Cancers|Cancers|Cancers|Cancers|Cancers	Human Diseases|Human Diseases|Environmental Information Processing|Environmental Information Processing|Cellular Processes|Environmental Information Processing|Environmental Information Processing|Environmental Information Processing|Organismal Systems|Organismal Systems|Organismal Systems|Environmental Information Processing|Environmental Information Processing|Organismal Systems|Organismal Syst…	AT3G08720.2	serine/threonine protein kinase 2	Cre13.g579200.t1.2	Ribosomal protein S6 kinase
DN38455_c0_g1_i1	CsuC169_19088	629	14.51	22.91	23.21	56.99	66.66	68.42	-1.66353	0.000653584	0	serine/threonine-protein phosphatase 2A regulatory subunit A	K03456		03015 mRNA surveillance pathway |04071 Sphingolipid signaling pathway |04111 Cell cycle - yeast |04113 Meiosis - yeast |04114 Oocyte meiosis |04151 PI3K-Akt signaling pathway |04152 AMPK signaling pathway |04261 Adrenergic signaling in cardiomyocytes |04350 TGF-beta signaling pathway |04390 Hippo signaling pathway |04391 Hippo signaling pathway -fly |04530 Tight junction |04728 Dopaminergic synap…	Translation|Signal transduction|Cell growth and death|Cell growth and death|Cell growth and death|Signal transduction|Signal transduction|Circulatory system|Signal transduction|Signal transduction|Signal transduction|Cellular community - eukaryotes|Nervous system|Nervous system|Infectious diseases|Infectious diseases|Infectious diseases	Genetic Information Processing|Environmental Information Processing|Cellular Processes|Cellular Processes|Cellular Processes|Environmental Information Processing|Environmental Information Processing|Organismal Systems|Environmental Information Processing|Environmental Information Processing|Environmental Information Processing|Cellular Processes|Organismal Systems|Organismal Systems|Human Disease…	AT3G25800.1	protein phosphatase 2A subunit A2	Cre11.g477300.t1.1
DN64878_c0_g1_i1	Vocar.0018s0147.1.p	1116	8.87	6.75	8.15	27.04	24.75	23.48	-1.66293	0.000144923	0	uridine kinase	K00876	2.4.2.9|2.7.1.48	00240 Pyrimidine metabolism |00983 Drug metabolism - other enzymes	Nucleotide metabolism|Xenobiotics biodegradation and metabolism	Metabolism|Metabolism	AT4G26510.2	uridine kinase-like 4	Cre16.g681850.t1.2
DN30107_c0_g1_i1	Cre10.g448600.t1.2	1919	10.61	12.93	12.27	38.61	37.93	36.81	-1.66235	7.53978e-06	0
DN50262_c0_g1_i1	CsuC169_61084	1339	21.12	26.5	24.8	64.99	83.29	80.87	-1.66183	0.000930719	0							AT4G09670.1	Oxidoreductase family protein	Cre01.g003200.t1.2
DN40595_c0_g1_i1	Vocar.0002s0254.1.p	426	2.21	3.96	2.81	5.49	10.64	12.28	-1.66161	0.0372574	0		K08596	3.4.22.68				AT1G09730.1	Cysteine proteinases superfamily protein	Cre06.g278197.t1.1
DN5131_c0_g1_i1	MspRCC299_103198	635	1.16	1.13	0.8	1.1	5.42	3.25	-1.66075	0.150048	0							AT3G04490.1		Cre09.g404350.t1.2
DN4833_c0_g1_i1	Vocar.0032s0006.1.p	1059	18.94	17.19	22.38	55.68	64.28	64.89	-1.6596	0.00022817	0		K11339					AT4G37280.1	MRG family protein	Cre16.g692400.t1.1
DN14429_c0_g3_i1	CsuC169_17931	635	17.8	19.39	17.48	61.48	59.62	51.49	-1.65853	0.00022956	0							AT1G22630.1
DN17480_c0_g1_i1	Vocar.0035s0031.1.p	1041	16.75	17.63	14.44	52.07	51.22	50.83	-1.65851	4.24197e-06	0	stress-induced-phosphoprotein 1	K09553		05020 Prion diseases	Neurodegenerative diseases	Human Diseases	AT4G12400.2	stress-inducible protein, putative	Cre03.g189950.t1.2	HSP70-HSP90 organizing protein
DN64252_c0_g1_i1	CsuC169_18120	1263	11.42	10.02	9.74	30.09	32.95	35.38	-1.65833	0.000156168	0							AT1G25290.2	RHOMBOID-like protein 10	Cre16.g690900.t1.2	Rhomboid-like protein
DN11358_c0_g1_i1	MspRCC299_63943	2354	1.56	1.93	2.6	8.18	5.24	5.8	-1.65809	0.0100249	0							AT1G15740.1	Leucine-rich repeat family protein	Cre11.g467559.t1.1
DN57377_c0_g1_i1	MpuCCMP1545_9447	751	87.25	69.04	69.29	212.51	247.96	251	-1.65716	0.000296991	0		K03676	1.8.1.9				AT5G40370.1	Glutaredoxin family protein	Cre12.g550400.t1.2	Glutaredoxin, CPYC type
DN29090_c0_g5_i1	MspRCC299_56637	1866	90.4	104.06	111.5	327.63	316.81	320.51	-1.65711	5.96131e-06	0			1.13.11.4
DN37037_c1_g1_i1	CsuC169_16420	835	3.57	4.58	3.75	9.82	13.66	14.03	-1.65631	0.00348342	0		K01855	5.4.99.-				AT1G34150.1	Pseudouridine synthase family protein	Cre02.g086050.t1.1	tRNA-pseudouridine synthase
DN43191_c0_g2_i2	MpuCCMP1545_16800	2353	5.56	6.92	7.2	12.93	23.75	25.34	-1.656	0.0229665	0	LETM1 and EF-hand domain-containing protein 1, mitochondrial	K17800		04139 Mitophagy - yeast	Transport and catabolism	Cellular Processes	AT1G65540.1	LETM1-like protein	Cre15.g639150.t2.1
DN36248_c0_g1_i1	CsuC169_18046	1482	11.44	13.57	14.7	36.67	43.57	44.87	-1.65562	0.000469782	0	fumarylacetoacetase	K01555	3.7.1.2	00350 Tyrosine metabolism |00643 Styrene degradation	Amino acid metabolism|Xenobiotics biodegradation and metabolism	Metabolism|Metabolism	AT1G12050.1	fumarylacetoacetase, putative	Cre17.g732802.t1.1
DN4235_c0_g1_i1	Vocar.0001s1188.1.p	1298	5.07	7.6	7.41	17.83	22.37	23.05	-1.65531	0.00141144	0							AT3G25150.1	Nuclear transport factor 2 (NTF2) family protein with RNA binding (RRM-RBD-RNP motifs) domain	Cre02.g092400.t1.1
DN13942_c1_g1_i1	MspRCC299_84210	1078	71.99	88.43	87.28	302.51	238.58	238.99	-1.65503	0.00125931	0							AT5G02240.1	NAD(P)-binding Rossmann-fold superfamily protein	Cre06.g279850.t1.2
DN37488_c0_g1_i1	MspRCC299_68019	1278	11.33	11.84	12.38	31.47	40.88	39.59	-1.6548	0.00100461	0	E3 ubiquitin-protein ligase synoviolin	K10601	2.3.2.27	04120 Ubiquitin mediated proteolysis |04141 Protein processing in endoplasmic reticulum	Folding, sorting and degradation|Folding, sorting and degradation	Genetic Information Processing|Genetic Information Processing	AT3G16090.1	RING/U-box superfamily protein	Cre04.g217922.t1.1
DN36909_c0_g1_i1	MspRCC299_102003	1533	13.75	17.78	18.68	51.9	54.21	51.99	-1.65479	2.9077e-05	0									Cre01.g002750.t2.1
DN7375_c0_g1_i1	CsuC169_53145	873	8.46	8.36	5.71	25.39	23.86	21.68	-1.65455	0.000326892	0							AT5G13240.1	transcription regulators	Cre08.g364250.t1.2
DN9606_c1_g1_i1	CsuC169_56915	1927	8.79	9.33	10.41	25.31	33.23	31.24	-1.65391	0.00109125	0							AT4G08350.1	global transcription factor group A2	Cre01.g031050.t1.2
DN9194_c0_g4_i1	Olu231_41144	307	0.96	3.96	2.45	8.58	6.38	8.23	-1.65377	0.00876011	0	regulatory associated protein of mTOR	K07204		04136 Autophagy - other eukaryotes |04138 Autophagy - yeast |04140 Autophagy - animal |04150 mTOR signaling pathway |04151 PI3K-Akt signaling pathway |04152 AMPK signaling pathway |04211 Longevity regulating pathway - mammal |04213 Longevity regulating pathway - multiple species |04910 Insulin signaling pathway |05206 MicroRNAs in cancer	Transport and catabolism|Transport and catabolism|Transport and catabolism|Signal transduction|Signal transduction|Signal transduction|Aging|Aging|Endocrine system|Cancers	Cellular Processes|Cellular Processes|Cellular Processes|Environmental Information Processing|Environmental Information Processing|Environmental Information Processing|Organismal Systems|Organismal Systems|Organismal Systems|Human Diseases	AT3G08850.1	HEAT repeat ;WD domain, G-beta repeat protein protein	Cre08.g371957.t1.1
DN50305_c0_g1_i1	Cre11.g467644.t1.1	3268	41.31	42.45	42.19	135.22	132.99	128.03	-1.65352	1.94796e-06	0	ATP-dependent Clp protease ATP-binding subunit ClpB	K03695		04213 Longevity regulating pathway - multiple species	Aging	Organismal Systems	AT1G74310.1	heat shock protein 101
DN3057_c0_g2_i1	Vocar.0029s0083.1.p	815	11.38	10.81	11.76	34.53	33.85	38.4	-1.65316	7.32922e-05	0			1.14.17.4				AT1G35190.1	2-oxoglutarate (2OG) and Fe(II)-dependent oxygenase superfamily protein	Cre10.g466700.t1.1
DN9671_c0_g2_i1	CsuC169_46821	978	14.41	18.58	19.77	50.47	58.11	57.36	-1.65315	0.000208214	0							AT4G21470.1	riboflavin kinase/FMN hydrolase	Cre01.g025250.t1.1	Riboflavin kinase
DN50129_c0_g1_i1	CsuC169_12734	804	0.35	1.44	0.71	0.47	4.02	3.37	-1.6526	0.191309	0	midasin	K14572		03008 Ribosome biogenesis in eukaryotes	Translation	Genetic Information Processing	AT1G67120.1	ATPases;nucleotide binding;ATP binding;nucleoside-triphosphatases;transcription factor binding	Cre03.g161800.t1.2
DN17097_c0_g1_i1	Cre09.g387400.t1.1	888	2.07	2.77	1.9	7.88	7.55	5.76	-1.65256	0.00246949	0	DNA polymerase zeta	K02350	2.7.7.7	01524 Platinum drug resistance |03460 Fanconi anemia pathway	Drug resistance|Replication and repair	Human Diseases|Genetic Information Processing	AT1G67500.2	recovery protein 3
DN29002_c0_g1_i1	CsuC169_38677	1553	173.35	213.63	215.03	618.27	644.7	629.41	-1.65234	1.04682e-05	0	sedoheptulose-bisphosphatase	K01100	3.1.3.37	00710 Carbon fixation in photosynthetic organisms	Energy metabolism	Metabolism	AT3G55800.1	sedoheptulose-bisphosphatase	Cre03.g185550.t1.2	Sedoheptulose-1,7-bisphosphatase
DN51356_c0_g1_i1	Olu231_43913	804	10.76	12	11.55	34.83	37.13	35.89	-1.65233	5.42266e-06	0	CCR4-NOT transcription complex subunit 4	K10643	2.3.2.27	03018 RNA degradation	Folding, sorting and degradation	Genetic Information Processing	AT3G45630.1	RNA binding (RRM/RBD/RNP motifs) family protein
DN17341_c0_g2_i1	Vocar.0027s0024.1.p	1211	2.74	4.44	4.12	8.95	12.47	14.1	-1.65231	0.00736041	0		K06158	3.6.1.3				AT1G64550.1	general control non-repressible 3	Cre11.g478128.t1.1
DN64168_c0_g1_i1	Cre06.g271200.t1.2	2852	28.02	22.88	23.7	70.5	82.17	81.74	-1.65179	0.000210283	0			1.6.3.3				AT3G27820.1	monodehydroascorbate reductase 4
DN29982_c0_g1_i1	Vocar.0012s0064.1.p	1072	17.84	19.08	22.15	54.15	66.96	64.49	-1.6517	0.000516862	0	26S proteasome regulatory subunit N8	K03038		03050 Proteasome |05169 Epstein-Barr virus infection	Folding, sorting and degradation|Infectious diseases	Genetic Information Processing|Human Diseases	AT3G11270.1	Mov34/MPN/PAD-1 family protein	Cre06.g278256.t1.1	26S proteasome regulatory subunit
DN51768_c0_g1_i1	Olu231_38450	994	2.36	1.95	2.68	3.54	8.71	9.71	-1.65151	0.0604189	0	intron-binding protein aquarius	K12874		03040 Spliceosome	Transcription	Genetic Information Processing	AT2G38770.1	P-loop containing nucleoside triphosphate hydrolases superfamily protein	Cre06.g300750.t1.1
DN56946_c0_g1_i1	Cre13.g586350.t1.1	1711	23.34	19.43	21.15	77.22	62.57	60.93	-1.65085	0.00100328	0							AT4G25290.1	DNA photolyases;DNA photolyases
DN46543_c0_g1_i1	MspRCC299_62854	643	2.94	3.97	2.52	11.91	10.51	7.19	-1.65075	0.0100805	0							AT5G24340.1	3\'-5\' exonuclease domain-containing protein	Cre02.g083900.t2.1
DN11552_c1_g1_i1	MspRCC299_71611	518	1.87	1.49	2.32	6.41	7.35	4.07	-1.65034	0.0156965	0		K17710					AT1G74850.1	plastid transcriptionally active 2	Cre10.g437150.t1.2	Cyclin-related pentatrichopeptide repeat protein
DN3682_c0_g1_i1	MspRCC299_84777	1630	15.21	13.33	13.82	37.94	47.89	47.09	-1.64978	0.000739502	0	tubulin gamma	K10389	2.4.2.1	05165 Human papillomavirus infection	Infectious diseases	Human Diseases	AT3G61650.1	gamma-tubulin	Cre06.g299300.t1.2	Gamma tubulin
DN36362_c1_g1_i1	MspRCC299_104793	1431	7.35	5.21	5.6	19.45	18.84	18.69	-1.64969	4.97894e-05	0	2-oxoglutarate dehydrogenase E1 component	K00164	1.2.4.2	00020 Citrate cycle (TCA cycle) |00310 Lysine degradation |00380 Tryptophan metabolism	Carbohydrate metabolism|Amino acid metabolism|Amino acid metabolism	Metabolism|Metabolism|Metabolism	AT3G55410.1	2-oxoglutarate dehydrogenase, E1 component	Cre12.g537200.t1.2	2-oxoglutarate dehydrogenase, E1 subunit
DN14261_c1_g1_i1	MspRCC299_56574	379	1.66	4.09	2.03	3.63	10.45	10.33	-1.64963	0.0800701	0							AT3G60740.1	ARM repeat superfamily protein	Cre12.g490250.t1.2
DN10290_c0_g2_i1	MspRCC299_56550	3050	4.97	6.59	5.41	14.09	19.85	19.3	-1.64952	0.00311412	0	structural maintenance of chromosome 1	K06636		04110 Cell cycle |04111 Cell cycle - yeast |04113 Meiosis - yeast |04114 Oocyte meiosis	Cell growth and death|Cell growth and death|Cell growth and death|Cell growth and death	Cellular Processes|Cellular Processes|Cellular Processes|Cellular Processes	AT3G54670.3	Structural maintenance of chromosomes (SMC) family protein	Cre15.g635800.t1.1	Structural Maintenance of Chromosomes protein
DN8390_c1_g1_i1	Vocar.0022s0182.1.p	864	6.64	10.22	9.27	24.42	32.61	24.93	-1.64921	0.00286841	0		K15449	4.1.3.44				AT1G75200.1	flavodoxin family protein / radical SAM domain-containing protein	Cre14.g623300.t1.2	NADPH--cytochrome P450 reductase-related protein
DN29635_c0_g1_i2	MspRCC299_104126	764	5.85	6.26	7.1	17.92	20.78	21.55	-1.6491	0.000299816	0	DNA polymerase I	K02335	2.7.7.7	00230 Purine metabolism |00240 Pyrimidine metabolism |03030 DNA replication |03410 Base excision repair |03420 Nucleotide excision repair |03440 Homologous recombination	Nucleotide metabolism|Nucleotide metabolism|Replication and repair|Replication and repair|Replication and repair|Replication and repair	Metabolism|Metabolism|Genetic Information Processing|Genetic Information Processing|Genetic Information Processing|Genetic Information Processing	AT1G50840.1	polymerase gamma 2	Cre08.g363837.t1.1
DN18142_c2_g1_i10	CsuC169_17393	2277	0.94	1.66	0.8	1.84	3.26	5.56	-1.6486	0.0959973	0							AT5G04430.1	binding to TOMV RNA 1L (long form)	Cre16.g672750.t1.2
DN17092_c0_g1_i1	CsuC169_53984	6266	7.62	8.31	8.61	23.01	27.39	26.51	-1.64804	0.000218186	0	xanthine dehydrogenase/oxidase	K00106	1.17.1.4|1.17.3.2	00230 Purine metabolism |00232 Caffeine metabolism |00983 Drug metabolism - other enzymes |04146 Peroxisome	Nucleotide metabolism|Biosynthesis of other secondary metabolites|Xenobiotics biodegradation and metabolism|Transport and catabolism	Metabolism|Metabolism|Metabolism|Cellular Processes	AT4G34890.1	xanthine dehydrogenase 1	Cre12.g545101.t1.1
DN16374_c0_g1_i1	MspRCC299_70512	498	5.39	3.59	3.66	17.35	10.18	12.08	-1.64787	0.0155744	0							AT1G78280.1	transferases, transferring glycosyl groups	Cre09.g400441.t1.1
DN32262_c0_g1_i1	MspRCC299_79723	907	4.75	5.39	5.97	13.14	17.68	19.66	-1.64776	0.00428634	0			3.1.1.23				AT4G14290.1	alpha/beta-Hydrolases superfamily protein	Cre07.g328950.t1.1
DN2487_c0_g1_i1	MspRCC299_59626	407	2.67	1.52	1.51	2.06	7.21	8.59	-1.6477	0.115763	0	fanconi anemia group J protein	K15362	3.6.4.13|3.6.4.12	03440 Homologous recombination |03460 Fanconi anemia pathway	Replication and repair|Replication and repair	Genetic Information Processing|Genetic Information Processing	AT1G20720.1	RAD3-like DNA-binding helicase protein	Cre09.g397350.t1.1
DN10557_c0_g2_i1	CsuC169_61662	1138	2.94	2.17	3.05	7.2	10.74	7.62	-1.64725	0.00727337	0									Cre12.g529350.t1.1
DN17575_c1_g3_i1	MspRCC299_103799	1863	6.8	8.26	7.61	19.62	23.94	27.44	-1.64703	0.0021894	0			3.6.3.44				AT2G01320.3	ABC-2 type transporter family protein	Cre12.g547300.t1.1
DN758_c0_g2_i1	CsuC169_45865	623	1.89	3.58	4.27	6.45	12.05	11.99	-1.64634	0.0253213	0							AT1G03060.1	Beige/BEACH domain ;WD domain, G-beta repeat protein	Cre06.g274950.t1.1
DN30119_c1_g1_i1	Vocar.0001s0325.1.p	1167	18.51	16.99	16.56	55.67	54.47	52.81	-1.64618	3.44156e-06	0							AT1G13970.1	Protein of unknown function (DUF1336)	Cre13.g571800.t1.1
DN36750_c0_g1_i1	Cre09.g389430.t1.1	512	12.64	16.87	18.65	40.75	55.72	54.21	-1.64558	0.00254578	0	phenylalanyl-tRNA synthetase alpha chain	K01889	6.1.1.20	00970 Aminoacyl-tRNA biosynthesis	Translation	Genetic Information Processing	AT4G39280.2	phenylalanyl-tRNA synthetase, putative / phenylalanine--tRNA ligase, putative
DN13910_c0_g2_i1	Cre12.g502200.t1.2	1727	5.2	3.64	3.96	11.63	14.33	14.08	-1.6453	0.000766528	0	translation initiation factor eIF-2B subunit epsilon	K03240	3.6.5.3	03013 RNA transport	Translation	Genetic Information Processing	AT2G34970.1	Trimeric LpxA-like enzyme
DN18071_c0_g1_i4	CsuC169_48589	1279	1.42	1.47	1.8	4.34	4.91	5.41	-1.64423	0.000555227	0	anaphase-promoting complex subunit 1	K03348		04110 Cell cycle |04111 Cell cycle - yeast |04113 Meiosis - yeast |04114 Oocyte meiosis |04120 Ubiquitin mediated proteolysis |04914 Progesterone-mediated oocyte maturation |05166 HTLV-I infection	Cell growth and death|Cell growth and death|Cell growth and death|Cell growth and death|Folding, sorting and degradation|Endocrine system|Infectious diseases	Cellular Processes|Cellular Processes|Cellular Processes|Cellular Processes|Genetic Information Processing|Organismal Systems|Human Diseases	AT5G05560.1	E3 ubiquitin ligase, putative	Cre13.g579100.t1.1	Anaphase promoting complex subunit 1 (partial)
DN54614_c0_g1_i1	CsuC169_53530	1073	3.32	4.17	3.13	7.22	12.91	13.06	-1.64396	0.0181325	0		K06970	2.1.1.181				AT2G21070.1	methyltransferases	Cre01.g044150.t1.1
DN14774_c0_g1_i6	Cre12.g518950.t1.2	1567	4.09	5.06	4.87	15	15.91	12.9	-1.64377	0.000453139	0							AT1G58280.1	Phosphoglycerate mutase family protein
DN64353_c0_g1_i1	Cre10.g457700.t1.2	2437	3.32	4.85	4.51	11.05	14.01	14.56	-1.64367	0.00162363	0	calcium/calmodulin-dependent protein kinase I	K08794	2.7.11.17	04921 Oxytocin signaling pathway |04925 Aldosterone synthesis and secretion	Endocrine system|Endocrine system	Organismal Systems|Organismal Systems	AT3G10660.1	calmodulin-domain protein kinase cdpk isoform 2
DN25384_c0_g1_i1	CsuC169_36782	1664	1.76	5.67	2.88	15.07	7.62	9.52	-1.64346	0.0442217	0							AT3G58530.1	RNI-like superfamily protein	Cre12.g559050.t1.2
DN13643_c1_g1_i1	MpuCCMP1545_10788	627	27.54	24.15	22.17	68.89	75.05	86.71	-1.64284	0.000663377	0							AT2G46890.1	Protein of unknown function (DUF1295)	Cre06.g311800.t1.1
DN29588_c0_g1_i1	CsuC169_38940	1331	14.84	22.75	23.78	50.37	69.31	71.95	-1.64272	0.0041294	0							AT3G48330.1	protein-l-isoaspartate methyltransferase 1	Cre07.g342000.t1.1
DN43392_c0_g1_i1	Cre05.g231100.t1.1	801	2.94	5.18	5.38	9.98	15.21	16.94	-1.64189	0.0129225	0							AT3G04710.3	ankyrin repeat family protein
DN50349_c0_g1_i1	CsuC169_58266	1747	9.54	13.14	13.68	32.33	41.62	39.5	-1.64163	0.00115148	0	nicastrin	K06171		04330 Notch signaling pathway |05010 Alzheimer's disease	Signal transduction|Neurodegenerative diseases	Environmental Information Processing|Human Diseases	AT3G52640.1	Zn-dependent exopeptidases superfamily protein	Cre06.g294400.t1.1	Nicastrin
DN4044_c1_g2_i1	CsuC169_60347	2164	25.6	29.59	30.47	74.71	97.48	94.89	-1.64058	0.00119069	0	choline dehydrogenase	K00108	1.1.99.1	00260 Glycine, serine and threonine metabolism	Amino acid metabolism	Metabolism	AT1G14190.1	Glucose-methanol-choline (GMC) oxidoreductase family protein	Cre12.g514200.t1.2
DN36215_c0_g1_i1	MpuCCMP1545_157027	1471	5.85	8.09	9.63	14.63	28.93	29.87	-1.63942	0.0302114	0		K17943					AT2G29200.1	pumilio 1	Cre17.g746647.t1.1	Puf protein
DN14986_c0_g1_i3	MpuCCMP1545_34050	3205	0.19	0.59	0.44	1.45	1.46	0.89	-1.63912	0.0178176	0		K08776	3.4.11.2|3.4.11.14				AT4G33090.1	aminopeptidase M1	Cre02.g076200.t1.1
DN16053_c0_g2_i1	MspRCC299_107427	4709	5.67	7.24	6.38	14.66	22.97	22.45	-1.63903	0.00755157	0	THO complex subunit 2	K12879		03013 RNA transport |03040 Spliceosome	Translation|Transcription	Genetic Information Processing|Genetic Information Processing	AT1G24706.2	THO2	Cre12.g507700.t1.1
DN10245_c0_g1_i1	Cre06.g278154.t1.1	1055	3.38	4.08	4.05	10.58	13.51	11.75	-1.63868	0.000775833	0
DN15890_c0_g1_i1	Olu231_41455	799	1.65	3.63	1.44	5.06	8.82	7.04	-1.63835	0.0214436	0							AT2G45540.2	WD-40 repeat family protein / beige-related	Cre06.g274950.t1.1
DN60456_c0_g1_i1	CsuC169_61281	616	3.11	6.9	4.84	11.45	18.87	15.89	-1.63774	0.0124187	0							AT5G19440.1	NAD(P)-binding Rossmann-fold superfamily protein	Cre13.g569350.t1.2
DN56887_c0_g3_i1	CsuC169_61710	883	10.12	8.57	8.5	29.32	27.12	28.15	-1.63741	2.06529e-05	0		K11490					AT3G16730.1		Cre09.g408900.t1.2
DN3946_c0_g1_i1	CsuC169_30487	737	2.47	3.34	3.05	5.59	9.09	12.88	-1.6372	0.0424064	0							AT4G20400.1	JUMONJI 14	Cre03.g169950.t1.1
DN50092_c0_g1_i1	MspRCC299_62985	3017	25.61	25.37	24.11	73.97	79.63	79.94	-1.63698	1.21074e-05	0							AT5G35220.1	Peptidase M50 family protein	Cre03.g206929.t1.1	Membrane associated metalloprotease involved in plastid development
DN13696_c0_g1_i3	Cre03.g164050.t2.1	908	0.48	0.51	0.2	1.16	1.92	0.62	-1.63656	0.0983612	0		K10400	3.6.4.4				AT3G17360.1	phragmoplast orienting kinesin 1
DN52672_c0_g1_i1	MpuCCMP1545_23328	589	1.39	2.32	3.01	3.47	8.98	8.44	-1.63628	0.0599278	0							AT1G68370.1	Chaperone DnaJ-domain superfamily protein	Cre01.g019950.t1.2	DnaJ-like protein
DN10068_c0_g3_i1	Vocar.0055s0013.2.p	1247	5.5	7.02	5.26	15.23	20.59	19.38	-1.63441	0.00189454	0		K18932	2.3.1.225				AT5G20350.1	Ankyrin repeat family protein with DHHC zinc finger domain	Cre10.g446700.t1.2	Predicted protein with ankyrin repeats
DN5523_c0_g1_i1	CsuC169_36047	1871	2.31	1.87	1.95	3.83	7.6	7.6	-1.63432	0.027225	0							AT2G01320.3	ABC-2 type transporter family protein	Cre12.g547300.t1.1
DN1953_c0_g2_i1	Vocar.0083s0011.2.p	1375	4.81	5.13	5.54	11.33	19.26	17.42	-1.63293	0.0107599	0							AT1G77220.1	Protein of unknown function (DUF300)	Cre02.g105350.t1.2
DN13240_c0_g3_i1	CsuC169_59229	1498	0.57	0.64	0.69	0.68	2.7	2.51	-1.63227	0.108184	0							AT2G40770.1	zinc ion binding;DNA binding;helicases;ATP binding;nucleic acid binding	Cre13.g603400.t1.1
DN7340_c0_g1_i1	CsuC169_16625	3792	9.74	6.69	6.22	23.9	22.64	23.67	-1.63217	0.000171372	0	phenylalanine-4-hydroxylase	K00500	1.14.16.1	00360 Phenylalanine metabolism |00400 Phenylalanine, tyrosine and tryptophan biosynthesis |00790 Folate biosynthesis	Amino acid metabolism|Amino acid metabolism|Metabolism of cofactors and vitamins	Metabolism|Metabolism|Metabolism			Cre01.g029250.t1.2	Aromatic amino acid hydroxylase-related protein
DN36937_c0_g1_i1	Olu231_41455	3916	4.7	7.23	7.51	13.61	23.84	22.79	-1.63169	0.0156581	0							AT2G45540.2	WD-40 repeat family protein / beige-related	Cre06.g274950.t1.1
DN4896_c0_g1_i1	Vocar.0047s0069.1.p	3235	8.42	7.44	7.8	24.7	24.86	23.74	-1.63136	3.32169e-06	0	DNA replication licensing factor MCM2	K02540	3.6.4.12	03030 DNA replication |04110 Cell cycle |04111 Cell cycle - yeast |04113 Meiosis - yeast	Replication and repair|Cell growth and death|Cell growth and death|Cell growth and death	Genetic Information Processing|Cellular Processes|Cellular Processes|Cellular Processes	AT1G44900.1	minichromosome maintenance (MCM2/3/5) family protein	Cre07.g338000.t1.2	Minichromosome maintenance protein
DN5564_c1_g1_i1	MspRCC299_86638	1131	12.87	17.05	14.86	48.33	44.24	46.08	-1.63052	5.00718e-05	0							AT1G16445.1	S-adenosyl-L-methionine-dependent methyltransferases superfamily protein	Cre12.g517550.t1.1
DN36318_c1_g1_i1	MspRCC299_61535	573	1.08	0.19	0.92	2.34	2.19	2.24	-1.62822	0.00531933	0		K19045					AT3G63530.1	RING/U-box superfamily protein	Cre10.g442750.t1.2
DN12421_c2_g2_i1	CsuC169_65591	1335	63.06	60.13	60.3	217.67	175.76	173.78	-1.62818	0.000874114	0	protochlorophyllide reductase	K00218	1.3.1.33	00860 Porphyrin and chlorophyll metabolism	Metabolism of cofactors and vitamins	Metabolism	AT5G54190.1	protochlorophyllide oxidoreductase A	Cre01.g015350.t1.1	Light-dependent protochlorophyllide reductase
DN17249_c0_g2_i3	CsuC169_49367	2558	1.59	1.27	1.72	2.74	5.2	6.21	-1.62738	0.0372922	0							AT5G19870.1	Family of unknown function (DUF716)	Cre05.g242750.t1.1
DN50090_c0_g1_i1	Olu231_86923	1227	71.14	90.29	83.71	243.82	254.3	258.92	-1.62676	1.8561e-05	0	glucose-6-phosphate 1-epimerase	K01792	5.1.3.15	00010 Glycolysis / Gluconeogenesis	Carbohydrate metabolism	Metabolism	AT5G66530.2	Galactose mutarotase-like superfamily protein	Cre16.g677450.t1.2
DN11904_c0_g1_i1	MspRCC299_61189	592	1.21	1.77	0.7	3.96	4.37	3.03	-1.62619	0.00701501	0							AT3G62240.1	RING/U-box superfamily protein	Cre12.g528400.t1.1
DN57003_c0_g1_i1	Cre01.g032050.t1.2	1736	31.39	27.6	24.36	77.84	92.84	86.59	-1.62603	0.000269771	0		K15275					AT2G02810.1	UDP-galactose transporter 1
DN64429_c0_g1_i1	MpuCCMP1545_31096	1233	15.34	16.68	15.56	34.32	58.08	54.46	-1.62601	0.0110702	0	EH domain-containing protein 1	K12483		04144 Endocytosis	Transport and catabolism	Cellular Processes	AT3G20290.1	EPS15 homology domain 1	Cre06.g260950.t1.2
DN44134_c0_g1_i1	MpuCCMP1545_52167	405	1.79	3.98	3.64	10.38	9.69	8.97	-1.62577	0.00117624	0			6.3.4.19				AT3G24560.2	Adenine nucleotide alpha hydrolases-like superfamily protein	Cre07.g329650.t1.2
DN12837_c0_g2_i1	MspRCC299_58693	1308	6.08	6.38	4.51	13.83	20.11	18.43	-1.62575	0.00386748	0	Cu+-exporting ATPase	K17686	3.6.3.4|3.6.3.54	01524 Platinum drug resistance |04016 MAPK signaling pathway - plant	Drug resistance|Signal transduction	Human Diseases|Environmental Information Processing	AT1G63440.1	heavy metal atpase 5	Cre16.g682369.t1.1	Heavy metal transporting ATPase
DN37001_c0_g1_i1	MpuCCMP1545_179873	1852	7.47	11.22	10.18	23.13	33.6	32.34	-1.62537	0.004509	0	AP-1 complex subunit gamma-1	K12391		04142 Lysosome	Transport and catabolism	Cellular Processes	AT1G60070.1	Adaptor protein complex AP-1, gamma subunit	Cre16.g676650.t1.2	Gamma1-Adaptin
DN432_c0_g1_i1	CsuC169_34730	3373	17.31	20.33	20.78	47.52	65.95	66.66	-1.6245	0.0030968	0	phosphoglucomutase	K01835	5.4.2.2	00010 Glycolysis / Gluconeogenesis |00030 Pentose phosphate pathway |00052 Galactose metabolism |00230 Purine metabolism |00500 Starch and sucrose metabolism |00520 Amino sugar and nucleotide sugar metabolism |00521 Streptomycin biosynthesis	Carbohydrate metabolism|Carbohydrate metabolism|Carbohydrate metabolism|Nucleotide metabolism|Carbohydrate metabolism|Carbohydrate metabolism|Biosynthesis of other secondary metabolites	Metabolism|Metabolism|Metabolism|Metabolism|Metabolism|Metabolism|Metabolism	AT1G70730.3	Phosphoglucomutase/phosphomannomutase family protein	Cre06.g278210.t1.1	Phosphoglucomutase
DN9857_c0_g2_i1	Vocar.0001s0255.1.p	2724	24.41	27.71	28.92	77.25	84.66	87.91	-1.62418	8.09046e-05	0	long-chain acyl-CoA synthetase	K01897	6.2.1.3|6.2.1.20	00061 Fatty acid biosynthesis |00071 Fatty acid degradation |02024 Quorum sensing |03320 PPAR signaling pathway |04146 Peroxisome |04216 Ferroptosis |04920 Adipocytokine signaling pathway	Lipid metabolism|Lipid metabolism|Cellular community - prokaryotes|Endocrine system|Transport and catabolism|Cell growth and death|Endocrine system	Metabolism|Metabolism|Cellular Processes|Organismal Systems|Cellular Processes|Cellular Processes|Organismal Systems	AT3G23790.1	AMP-dependent synthetase and ligase family protein	Cre06.g299800.t1.2
DN2297_c0_g1_i1	Cre06.g249150.t1.1	3558	29.17	28.57	24.71	84.95	85.32	83.86	-1.62398	2.56253e-06	0			2.7.12.2				AT5G40440.1	mitogen-activated protein kinase kinase 3
DN44871_c0_g1_i1	MspRCC299_96332	1021	16.52	20.1	17.18	49.83	57.2	58.59	-1.6222	0.000220622	0	flap endonuclease-1	K04799	3.1.16.1|3.-.-.-	03030 DNA replication |03410 Base excision repair |03450 Non-homologous end-joining	Replication and repair|Replication and repair|Replication and repair	Genetic Information Processing|Genetic Information Processing|Genetic Information Processing	AT5G26680.2	5\'-3\' exonuclease family protein	Cre03.g145687.t1.1	DNA repair protein, XPGC/Rad2 homolog
DN3162_c0_g1_i1	Olu231_37583	1532	9.2	4.44	5.36	19.76	19.71	18.97	-1.62096	0.000887224	0							AT5G01220.1	sulfoquinovosyldiacylglycerol 2	Cre16.g689150.t1.2	Sulfolipid synthase
DN15709_c3_g1_i1	MpuCCMP1545_50883	575	2.87	3.32	3.84	6.63	13.1	11.12	-1.62095	0.02301	0		K18469					AT5G57210.1	Ypt/Rab-GAP domain of gyp1p superfamily protein	Cre03.g195700.t1.1
DN36318_c0_g1_i1	CsuC169_57345	2609	7.14	14.9	13.88	20.96	45.32	44.19	-1.6208	0.0402272	0							AT5G24740.1	Protein of unknown function (DUF1162)	Cre17.g727600.t1.1
DN44925_c0_g1_i1	Vocar.0042s0072.1.p	1435	8.64	11.92	10.69	25.12	35.89	35.05	-1.62008	0.00383464	0			1.14.13.9						Cre02.g095141.t1.1
DN2938_c0_g1_i1	CsuC169_24068	1955	6.15	5.49	5.97	17.01	18.35	18.71	-1.61843	2.54516e-05	0	protein OS-9	K10088		04141 Protein processing in endoplasmic reticulum	Folding, sorting and degradation	Genetic Information Processing	AT5G35080.1		Cre06.g257900.t1.1
DN12949_c0_g1_i2	MspRCC299_62552	1297	3.14	1.29	2.15	6.72	7.42	6.06	-1.6182	0.00238318	0	alpha-mannosidase	K01191	3.2.1.24	00511 Other glycan degradation	Glycan biosynthesis and metabolism	Metabolism	AT3G26720.1	Glycosyl hydrolase family 38 protein
DN12604_c0_g1_i1	MpuCCMP1545_205103	716	3.11	3.69	4.12	8.9	12.01	12.61	-1.61805	0.00315197	0			3.6.5.3				AT4G02930.1	GTP binding Elongation factor Tu family protein	Cre03.g159650.t1.2	GTP binding protein
DN56984_c0_g1_i1	Cre08.g367300.t1.1	801	1.88	5.42	4.66	6.93	12.36	17.42	-1.61796	0.0621962	0							AT1G17790.1	DNA-binding bromodomain-containing protein
DN3779_c0_g1_i1	Vocar.0039s0012.1.p	1585	3.9	5.26	5.11	13.9	15.8	14.1	-1.61795	0.000185352	0							AT3G04710.3	ankyrin repeat family protein	Cre17.g746697.t1.1	Flagellar Associated Protein
DN64487_c0_g1_i1	MspRCC299_62942	1331	6.03	13.37	14	24.08	40.36	38.07	-1.61784	0.0155389	0	AP-3 complex subunit beta	K12397		04142 Lysosome	Transport and catabolism	Cellular Processes	AT3G55480.2	protein affected trafficking 2	Cre11.g478156.t2.1
DN57561_c0_g1_i1	CsuC169_19224	1810	11.44	12.31	12.6	31.29	41.07	39.13	-1.61689	0.00113928	0	6-phosphofructo-2-kinase / fructose-2,6-biphosphatase 3&#160	K01103	2.7.1.105|3.1.3.46	00051 Fructose and mannose metabolism |04066 HIF-1 signaling pathway |04152 AMPK signaling pathway	Carbohydrate metabolism|Signal transduction|Signal transduction	Metabolism|Environmental Information Processing|Environmental Information Processing	AT1G07110.1	fructose-2,6-bisphosphatase	Cre16.g691888.t2.1	Fructose-2,6-bisphosphate 2-phosphatase
DN2247_c0_g2_i1	CsuC169_66996	707	1.17	3.1	3.38	7.44	8.67	7.34	-1.61606	0.00296387	0							AT5G63470.1	nuclear factor Y, subunit C4	Cre12.g556400.t1.1
DN43436_c0_g1_i1	Cre12.g517900.t1.1	3172	18.59	17.33	18.33	54.76	55.57	55.96	-1.61601	2.28575e-07	0	preprotein translocase subunit SecA	K03070		02024 Quorum sensing |03060 Protein export |03070 Bacterial secretion system	Cellular community - prokaryotes|Folding, sorting and degradation|Membrane transport	Cellular Processes|Genetic Information Processing|Environmental Information Processing	AT4G01800.1	Albino or Glassy Yellow 1
DN46823_c0_g1_i1	Vocar.0015s0175.1.p	470	3.1	4.4	4.36	8.3	13.76	14.29	-1.61585	0.0141238	0							AT4G35450.2	ankyrin repeat-containing protein 2	Cre03.g173350.t1.2	Predicted protein with ankrin repeats
DN57747_c0_g1_i1	Olu231_14633	716	3.11	4.71	5.77	12.68	13.66	15.31	-1.61577	0.00101069	0		K15865	2.8.4.5				AT1G72090.1	Methylthiotransferase	Cre03.g149300.t1.1
DN1868_c0_g1_i1	Olu231_86096	559	1.12	3.64	2.85	6.7	7.94	8.67	-1.61498	0.00510695	0							AT4G00800.1	transducin family protein / WD-40 repeat family protein	Cre13.g606350.t2.1
DN50484_c0_g1_i1	CsuC169_36773	773	4.54	7.68	8.25	20.85	21.97	19.85	-1.61426	0.000421205	0	anaphase-promoting complex subunit 8	K03355		04110 Cell cycle |04111 Cell cycle - yeast |04113 Meiosis - yeast |04114 Oocyte meiosis |04120 Ubiquitin mediated proteolysis |04914 Progesterone-mediated oocyte maturation |05166 HTLV-I infection	Cell growth and death|Cell growth and death|Cell growth and death|Cell growth and death|Folding, sorting and degradation|Endocrine system|Infectious diseases	Cellular Processes|Cellular Processes|Cellular Processes|Cellular Processes|Genetic Information Processing|Organismal Systems|Human Diseases	AT3G48150.1	anaphase-promoting complex subunit 8	Cre16.g681578.t1.1	Anaphase promoting complex subunit 8
DN5595_c1_g1_i1	Olu231_30564	821	10.48	9.59	10.1	32.24	31.35	28.76	-1.614	4.26742e-05	0		K17263					AT2G02560.2	cullin-associated and neddylation dissociated	Cre03.g177053.t1.1
DN14156_c0_g2_i1	Cre16.g680200.t1.1	1906	10.01	9.71	9.58	31.41	29.49	28.78	-1.61389	1.45129e-05	0							AT1G71090.1	Auxin efflux carrier family protein
DN10944_c0_g1_i1	MspRCC299_72074	859	0.86	0.78	0.54	0.85	2.96	2.86	-1.61336	0.0972497	0			5.4.99.28				AT5G51140.2	Pseudouridine synthase family protein	Cre17.g702400.t1.2	tRNA-pseudouridine synthase
DN9438_c0_g2_i1	CsuC169_44590	1292	3.89	5.02	2.94	10.81	11.58	13.86	-1.61309	0.00175649	0							AT3G24840.1	Sec14p-like phosphatidylinositol transfer family protein	Cre16.g683400.t1.2
DN18135_c0_g1_i1	CsuC169_46623	2378	1.24	1.31	1.79	3.31	4.62	5.34	-1.6124	0.00858455	0							AT5G02860.1	Pentatricopeptide repeat (PPR) superfamily protein	Cre12.g511400.t1.1	Cyclin-related protein
DN52689_c0_g1_i1	Olu231_26533	319	3.59	5.06	4.1	5.33	18.25	15.4	-1.61224	0.0908498	0							AT4G01000.1	Ubiquitin-like superfamily protein	Cre07.g322100.t1.1	Ubiquitin fusion protein
DN44494_c0_g1_i1	MpuCCMP1545_175059	595	7.72	15.32	13.97	30.31	39.09	43.73	-1.61199	0.00518505	0	pre-mRNA-processing factor 17	K12816		03040 Spliceosome	Transcription	Genetic Information Processing	AT1G10580.1	Transducin/WD40 repeat-like superfamily protein	Cre04.g226450.t1.1	Nuclear pre-mRNA splicing factor, component of the spliceosome
DN7852_c0_g2_i1	Vocar.0011s0266.1.p	876	2.63	3.68	3.54	10.01	10.65	9.44	-1.61157	0.000148501	0		K14684					AT4G01100.1	adenine nucleotide transporter 1	Cre03.g202400.t1.2	Mitochondrial substrate carrier protein
DN12322_c0_g1_i2	CsuC169_39358	2350	2.84	0.27	1.03	4.99	3.34	4.32	-1.61143	0.0344899	0		K00671	2.3.1.97				AT5G57020.1	myristoyl-CoA:protein N-myristoyltransferase	Cre06.g251100.t1.2	N-myristoyl transferase
DN17891_c0_g1_i1	Cre13.g565950.t1.2	9634	3.56	3.79	3.75	9.69	12.26	11.96	-1.61115	0.000732782	0							AT1G18660.4	zinc finger (C3HC4-type RING finger) family protein
DN32870_c0_g1_i1	Vocar.0027s0068.1.p	1401	0.12	0.06	0.37	0.55	0.56	0.57	-1.61096	0.0166686	0	dynein heavy chain, axonemal	K10408	3.6.4.2	05016 Huntington's disease	Neurodegenerative diseases	Human Diseases			Cre11.g476050.t1.2	Flagellar outer arm dynein heavy chain gamma
DN58524_c0_g1_i1	CsuC169_55186	484	1.14	2.11	1.16	3.18	4.86	5.43	-1.6109	0.0155919	0	anaphase-promoting complex subunit 2	K03349		04110 Cell cycle |04111 Cell cycle - yeast |04113 Meiosis - yeast |04114 Oocyte meiosis |04120 Ubiquitin mediated proteolysis |04914 Progesterone-mediated oocyte maturation |05166 HTLV-I infection	Cell growth and death|Cell growth and death|Cell growth and death|Cell growth and death|Folding, sorting and degradation|Endocrine system|Infectious diseases	Cellular Processes|Cellular Processes|Cellular Processes|Cellular Processes|Genetic Information Processing|Organismal Systems|Human Diseases	AT2G04660.1	anaphase-promoting complex/cyclosome 2	Cre10.g460532.t1.1
DN64632_c0_g1_i1	CsuC169_61552	1209	3.54	5.27	4.49	11	15.12	14.5	-1.61076	0.00270751	0							AT2G03390.2	uvrB/uvrC motif-containing protein	Cre02.g113700.t1.2
DN45134_c0_g1_i1	MpuCCMP1545_58408	460	6.39	5.3	8.75	17.13	23.68	21.61	-1.61061	0.00305221	0		K09391					AT3G48160.2	DP-E2F-like 1	Cre01.g052300.t1.1	E2F family transcription factor
DN12164_c0_g1_i2	MpuCCMP1545_204399	766	6.95	5.6	4.04	15.63	14.94	20.08	-1.61025	0.00334406	0	dephospho-CoA kinase	K00859	2.7.1.24	00770 Pantothenate and CoA biosynthesis	Metabolism of cofactors and vitamins	Metabolism	AT2G27490.2	dephospho-CoA kinase family	Cre13.g586250.t1.2
DN57197_c0_g1_i1	CsuC169_46623	2846	13.59	12.78	13.59	45.24	39.44	37.27	-1.60966	0.000336013	0							AT5G02860.1	Pentatricopeptide repeat (PPR) superfamily protein	Cre12.g511400.t1.1	Cyclin-related protein
DN64294_c0_g1_i1	MpuCCMP1545_189611	901	11.71	13.59	14.52	30.56	46.14	44.78	-1.60915	0.00573089	0	5'-3' exoribonuclease 1	K12618	3.1.13.-	03008 Ribosome biogenesis in eukaryotes |03018 RNA degradation	Translation|Folding, sorting and degradation	Genetic Information Processing|Genetic Information Processing	AT1G54490.1	exoribonuclease 4	Cre06.g280050.t1.2	Single-stranded RNA 5\'->3\' exonuclease
DN11115_c0_g1_i2	Vocar.0047s0027.1.p	1925	1.92	1.7	1.34	3.84	4.91	6.38	-1.609	0.010926	0	dihydroxy-acid dehydratase	K01687	4.2.1.9	00290 Valine, leucine and isoleucine biosynthesis |00770 Pantothenate and CoA biosynthesis	Amino acid metabolism|Metabolism of cofactors and vitamins	Metabolism|Metabolism	AT3G23940.1	dehydratase family	Cre03.g206600.t1.2	Acetohydroxyacid dehydratase
DN42928_c0_g2_i1	CsuC169_25614	1111	204.35	127.9	127.7	373.22	513.84	515.31	-1.60832	0.00422645	0	histone H2A	K11251		04217 Necroptosis |05034 Alcoholism |05322 Systemic lupus erythematosus	Cell growth and death|Substance dependence|Immune diseases	Cellular Processes|Human Diseases|Human Diseases	AT2G38810.1	histone H2A 8	Cre13.g567700.t1.2
DN56986_c0_g1_i1	CsuC169_15268	2441	17.82	15.65	16.16	53.76	49.11	48.43	-1.60813	4.67015e-05	0							AT5G14040.1	phosphate transporter 3;1	Cre03.g172300.t1.2	Mitochondrial phosphate carrier protein
DN12206_c0_g1_i1	MspRCC299_54796	823	6.82	6.53	5.67	16.81	20.34	20.83	-1.60804	0.000585521	0									Cre01.g002750.t2.1
DN12330_c0_g1_i1	MpuCCMP1545_158147	1020	3.52	3.88	4.93	8.27	16.09	13.22	-1.60779	0.022286	0		K14809	3.6.4.13				AT5G05450.1	P-loop containing nucleoside triphosphate hydrolases superfamily protein	Cre06.g282600.t1.1
DN29040_c0_g1_i1	Cre07.g314150.t1.2	2182	35.06	43.49	41.81	126.33	121.1	119.31	-1.6074	1.59915e-05	0	zeta-carotene desaturase	K00514	1.3.5.6	00906 Carotenoid biosynthesis	Metabolism of terpenoids and polyketides	Metabolism	AT3G04870.2	zeta-carotene desaturase
DN9265_c0_g1_i1	CsuC169_26655	6615	6.47	6.88	7.11	19.04	22.36	20.91	-1.60666	0.00014089	0							AT3G60860.1	SEC7-like guanine nucleotide exchange family protein	Cre09.g390319.t1.1
DN20076_c2_g3_i5	MpuCCMP1545_54040	2251	32.25	29.2	33.31	104.59	89.43	94.54	-1.60652	0.000151794	0	fatty acid elongase 3	K10246	2.3.1.199	00062 Fatty acid elongation |01040 Biosynthesis of unsaturated fatty acids	Lipid metabolism|Lipid metabolism	Metabolism|Metabolism	AT3G06470.1	GNS1/SUR4 membrane protein family
DN51758_c0_g1_i1	CsuC169_18513	602	9.8	8.67	10.66	24.78	30.28	33.64	-1.60643	0.00168692	0	transcription initiation factor TFIIH subunit 4	K03144		03022 Basal transcription factors |03420 Nucleotide excision repair |05203 Viral carcinogenesis	Transcription|Replication and repair|Cancers	Genetic Information Processing|Genetic Information Processing|Human Diseases	AT4G17020.1	transcription factor-related	Cre09.g403300.t1.2
DN57753_c0_g2_i1	MpuCCMP1545_125088	852	8.28	12.86	11.76	27.23	36.91	36.02	-1.60615	0.00269037	0		K17261					AT4G34490.1	cyclase associated protein 1	Cre06.g304100.t1.2
DN4626_c0_g1_i1	Cre14.g617600.t1.2	2127	0.24	0.65	0.26	1.71	0.96	0.83	-1.60572	0.0620874	0			3.4.21.107				AT5G36950.1	DegP protease 10
DN3329_c0_g1_i1	Cre03.g165300.t1.1	1705	14.82	14.1	12.16	43.27	40.75	40.92	-1.60473	1.62292e-05	0			3.1.3.48
DN12071_c0_g2_i1	CsuC169_28881	2347	3.1	4.9	5.12	8.35	15.85	15.7	-1.60462	0.0250901	0							AT4G27640.1	ARM repeat superfamily protein	Cre12.g490850.t1.1
DN9797_c0_g1_i1	MpuCCMP1545_34311	1448	17.76	15.86	14.55	35.03	53.11	58.3	-1.6041	0.00999637	0							AT5G05820.1	Nucleotide-sugar transporter family protein	Cre12.g501000.t1.1	Triose-phosphate transporter
DN11195_c0_g3_i1	Vocar.0027s0022.1.p	446	4.13	6.88	3.23	12.21	13.8	17.27	-1.60375	0.00642169	0	AP-1 complex subunit beta-1	K12392		04142 Lysosome	Transport and catabolism	Cellular Processes	AT4G23460.1	Adaptin family protein	Cre11.g478156.t2.1
DN63928_c0_g1_i1	Cre10.g436050.t1.2	1189	235.59	196.25	199.2	668.96	617.8	630.71	-1.6034	2.74302e-05	0	superoxide dismutase, Fe-Mn family	K04564	1.15.1.1	04013 MAPK signaling pathway - fly |04068 FoxO signaling pathway |04146 Peroxisome |04211 Longevity regulating pathway - mammal |04212 Longevity regulating pathway - worm |04213 Longevity regulating pathway - multiple species |05016 Huntington's disease	Signal transduction|Signal transduction|Transport and catabolism|Aging|Aging|Aging|Neurodegenerative diseases	Environmental Information Processing|Environmental Information Processing|Cellular Processes|Organismal Systems|Organismal Systems|Organismal Systems|Human Diseases	AT4G25100.2	Fe superoxide dismutase 1
DN36325_c0_g1_i1	MpuCCMP1545_179758	1540	21.65	32.22	33.46	61.36	103.54	100.44	-1.60329	0.0135419	0	acyl-[acyl-carrier-protein] desaturase	K03921	1.14.19.2|1.14.19.11|1.14.19.26	00061 Fatty acid biosynthesis |01040 Biosynthesis of unsaturated fatty acids	Lipid metabolism|Lipid metabolism	Metabolism|Metabolism	AT2G43710.1	Plant stearoyl-acyl-carrier-protein desaturase family protein	Cre17.g701700.t1.2	Plastid acyl-ACP desaturase
DN3224_c0_g1_i1	MspRCC299_78669	1264	1.13	0.87	0.37	4.42	1.39	1.39	-1.60311	0.194561	0	phosphatidate phosphatase LPIN	K15728	3.1.3.4	00561 Glycerolipid metabolism |00564 Glycerophospholipid metabolism	Lipid metabolism|Lipid metabolism	Metabolism|Metabolism	AT3G09560.1	Lipin family protein	Cre12.g506600.t1.2
DN20351_c0_g1_i1	MspRCC299_107000	4125	3.44	3.99	3.86	8.04	13.57	12.68	-1.60274	0.0112362	0	ubiquitin-activating enzyme E1	K03178	6.2.1.45	04120 Ubiquitin mediated proteolysis |05012 Parkinson's disease	Folding, sorting and degradation|Neurodegenerative diseases	Genetic Information Processing|Human Diseases	AT5G06460.1	ubiquitin activating enzyme 2	Cre09.g386400.t1.2	Ubiquitin-activating enzyme E1
DN43828_c0_g1_i1	CsuC169_53815	1704	13.8	19.27	19.94	41.96	59.9	59.13	-1.60263	0.00430392	0							AT3G06720.1	importin alpha isoform 1	Cre04.g215850.t1.2	Importin alpha
DN16370_c0_g1_i3	CsuC169_37960	663	2.55	3.4	3.26	11.2	10	6.77	-1.60261	0.0097602	0							AT1G64185.1	Lactoylglutathione lyase / glyoxalase I family protein
DN37037_c0_g1_i1	Vocar.0035s0040.1.p	434	12.34	5.5	5.18	24.55	22.58	22.76	-1.6022	0.00295636	0							AT2G32170.1	S-adenosyl-L-methionine-dependent methyltransferases superfamily protein	Cre03.g188950.t1.2
DN67162_c0_g1_i1	CsuC169_13482	545	3.09	2.38	3.34	4.62	11.15	10.97	-1.60179	0.0509163	0		K08869					AT4G24810.2	Protein kinase superfamily protein	Cre06.g307100.t1.1	ABC1/COQ8 Ser/Thr kinase
DN2722_c0_g2_i1	MspRCC299_64130	663	2.83	3.51	4.25	6.54	10.4	15.2	-1.60167	0.0473392	0	poly(A)-specific ribonuclease	K01148	3.1.13.4	03018 RNA degradation	Folding, sorting and degradation	Genetic Information Processing	AT1G55870.1	Polynucleotidyl transferase, ribonuclease H-like superfamily protein	Cre02.g095071.t1.1
DN17957_c0_g2_i1	MspRCC299_66343	771	2.66	3.19	2.85	9.78	7.98	8.64	-1.60145	0.000422333	0			3.6.3.47				AT1G54350.1	ABC transporter family protein	Cre10.g439000.t1.1
DN3130_c0_g1_i1	Vocar.0041s0056.1.p	747	26.12	18.53	16.82	45.8	67.49	73.23	-1.60138	0.00916024	0	UDP-N-acetylglucosamine--dolichyl-phosphate N-acetylglucosaminephosphotransferase	K01001	2.7.8.15	00510 N-Glycan biosynthesis	Glycan biosynthesis and metabolism	Metabolism	AT3G57220.1	Glycosyl transferase family 4 protein	Cre16.g663100.t1.1
DN51588_c0_g1_i1	CsuC169_38144	1091	2.44	2.09	2.57	6.35	6.49	8.7	-1.60113	0.00341099	0	L-galactono-1,4-lactone dehydrogenase	K00225	1.3.2.3	00053 Ascorbate and aldarate metabolism	Carbohydrate metabolism	Metabolism	AT3G47930.1	L-galactono-1,4-lactone dehydrogenase	Cre13.g567100.t1.1	D-arabinono-1,4-lactone oxidase/L-galactono-1,4-lactone dehydrogenase
DN1803_c0_g2_i1	CsuC169_2628	1862	1.97	3.26	2.51	6.9	7.96	8.6	-1.5998	0.00108036	0	bloom syndrome protein	K10901	3.6.4.12	03440 Homologous recombination |03460 Fanconi anemia pathway	Replication and repair|Replication and repair	Genetic Information Processing|Genetic Information Processing	AT1G10930.1	DNA helicase (RECQl4A)	Cre04.g219750.t1.1
DN43191_c1_g1_i1	Cre12.g526800.t1.2	3395	22.29	16.97	18.15	60.66	54.93	58.4	-1.59963	7.43438e-05	0	6-phosphogluconate dehydrogenase	K00033	1.1.1.44|1.1.1.343	00030 Pentose phosphate pathway |00480 Glutathione metabolism	Carbohydrate metabolism|Metabolism of other amino acids	Metabolism|Metabolism	AT1G64190.1	6-phosphogluconate dehydrogenase family protein
DN51561_c0_g1_i1	MspRCC299_53407	1212	7.57	6.58	7.49	21.07	22	22.47	-1.59868	9.46096e-06	0	peptide chain release factor subunit 3	K03267	3.6.5.3	03015 mRNA surveillance pathway	Translation	Genetic Information Processing	AT1G18070.2	Translation elongation factor EF1A/initiation factor IF2gamma family protein	Cre06.g284750.t1.2	Elongation factor-like protein
DN64496_c0_g1_i1	Vocar.0020s0044.1.p	1855	18.37	15.49	14.74	47.98	50.42	48.77	-1.59846	1.54344e-05	0									Cre08.g364850.t1.1
DN9713_c3_g1_i1	MspRCC299_100424	952	6.01	5.97	4.47	14.6	14.37	20.82	-1.59777	0.00690954	0	serine/threonine-protein kinase/endoribonuclease IRE1	K08852	2.7.11.1|3.1.26.-	04140 Autophagy - animal |04141 Protein processing in endoplasmic reticulum |04210 Apoptosis |04932 Non-alcoholic fatty liver disease (NAFLD) |05010 Alzheimer's disease	Transport and catabolism|Folding, sorting and degradation|Cell growth and death|Endocrine and metabolic diseases|Neurodegenerative diseases	Cellular Processes|Genetic Information Processing|Cellular Processes|Human Diseases|Human Diseases	AT2G17520.1	Endoribonuclease/protein kinase IRE1-like	Cre08.g371052.t1.1
DN20386_c1_g1_i3	MpuCCMP1545_198115	1383	5.46	6.63	7.85	21.7	20.83	17.82	-1.59769	0.000588315	0	cell division cycle 20, cofactor of APC complex	K03363		04110 Cell cycle |04111 Cell cycle - yeast |04113 Meiosis - yeast |04114 Oocyte meiosis |04120 Ubiquitin mediated proteolysis |05166 HTLV-I infection |05203 Viral carcinogenesis	Cell growth and death|Cell growth and death|Cell growth and death|Cell growth and death|Folding, sorting and degradation|Infectious diseases|Cancers	Cellular Processes|Cellular Processes|Cellular Processes|Cellular Processes|Genetic Information Processing|Human Diseases|Human Diseases	AT4G33270.1	Transducin family protein / WD-40 repeat family protein	Cre09.g399911.t1.1	Activator and specificity subunit of anaphase promoting complex
DN43362_c0_g1_i1	Vocar.0008s0135.1.p	1377	36.57	35.47	34.33	107.28	107.32	107.31	-1.59757	3.93833e-08	0									Cre06.g309000.t1.2	Anion transporter
DN44336_c0_g1_i1	CsuC169_46114	1028	2.44	3.67	3.02	4.27	13.04	10.32	-1.59755	0.0778958	0	U3 small nucleolar RNA-associated protein 10	K14550		03008 Ribosome biogenesis in eukaryotes	Translation	Genetic Information Processing	AT3G06530.2	ARM repeat superfamily protein	Cre12.g548000.t1.2
DN45495_c0_g1_i1	Vocar.0038s0042.2.p	733	9.57	8.07	10.41	30.65	28.25	25.94	-1.59674	0.000240447	0	retinoblastoma-like protein 1	K04681		04110 Cell cycle |04218 Cellular senescence |04350 TGF-beta signaling pathway |05165 Human papillomavirus infection |05203 Viral carcinogenesis	Cell growth and death|Cell growth and death|Signal transduction|Infectious diseases|Cancers	Cellular Processes|Cellular Processes|Environmental Information Processing|Human Diseases|Human Diseases	AT3G12280.1	retinoblastoma-related 1	Cre06.g255450.t1.1	Retinoblastoma protein
DN15372_c1_g1_i1	Cre13.g581450.t1.2	1382	36.32	32.44	30.02	96.95	99.82	101.86	-1.59607	8.79565e-06	0	26S proteasome regulatory subunit N7	K03037		03050 Proteasome |05169 Epstein-Barr virus infection	Folding, sorting and degradation|Infectious diseases	Genetic Information Processing|Human Diseases	AT4G24820.2	26S proteasome, regulatory subunit Rpn7;Proteasome component (PCI) domain
DN16193_c0_g3_i1	CsuC169_53835	832	3.81	5.41	5.6	9.19	16.9	18.71	-1.59595	0.0282839	0	serine palmitoyltransferase	K00654	2.3.1.50	00600 Sphingolipid metabolism |04071 Sphingolipid signaling pathway |04138 Autophagy - yeast	Lipid metabolism|Signal transduction|Transport and catabolism	Metabolism|Environmental Information Processing|Cellular Processes	AT5G23670.1	long chain base2	Cre04.g230144.t1.1	Component of serine palmitoyltransferase
DN12028_c0_g1_i1	Cre10.g453600.t2.1	2612	9.21	7.76	8.37	23.68	25.96	26.96	-1.59593	8.5892e-05	0							AT1G77760.1	nitrate reductase 1
DN37715_c0_g1_i1	MspRCC299_106745	444	3.89	5.05	6.59	12.84	18.13	15.97	-1.59576	0.00370807	0		K10357	3.6.4.1				AT5G20490.2	Myosin family protein with Dil domain	Cre16.g658650.t1.1	Myosin heavy chain, class XI
DN8288_c0_g1_i1	CsuC169_47763	770	7.15	7.09	9.17	29.58	19.83	21.34	-1.59561	0.00707833	0	prenylcysteine oxidase / farnesylcysteine lyase	K05906	1.8.3.5|1.8.3.6	00900 Terpenoid backbone biosynthesis	Metabolism of terpenoids and polyketides	Metabolism	AT5G63910.1	farnesylcysteine lyase	Cre10.g425200.t1.1
DN5978_c0_g1_i1	Olu231_34773	1249	7.31	7.86	7.52	22.94	23.58	22	-1.59447	6.10538e-06	0	ubiquitin fusion degradation protein 1	K14016		04141 Protein processing in endoplasmic reticulum	Folding, sorting and degradation	Genetic Information Processing	AT2G21270.2	ubiquitin fusion degradation 1	Cre14.g613350.t1.1
DN57406_c0_g1_i1	MpuCCMP1545_68616	2188	14.81	13.81	16.4	43.21	46.21	46.52	-1.59433	1.98939e-05	0			3.1.3.7
DN55101_c0_g1_i1	Vocar.0018s0126.1.p	493	4	8.67	7.24	17.28	18.25	24.58	-1.59411	0.00742577	0							AT5G52030.2	TraB family protein	Cre16.g677800.t1.2
DN4704_c0_g1_i1	CsuC169_58352	489	11.7	6.43	11.42	28.4	31.66	29.14	-1.59389	0.000548543	0							AT2G05170.1	vacuolar protein sorting 11	Cre02.g095074.t1.1	Subunit of VPS-C complex
DN31347_c0_g1_i1	CsuC169_17392	395	0.93	0.64	1.89	2.78	3.78	3.86	-1.59051	0.010654	0							AT5G02860.1	Pentatricopeptide repeat (PPR) superfamily protein	Cre10.g437150.t1.2	Cyclin-related pentatrichopeptide repeat protein
DN6509_c0_g1_i1	MspRCC299_113551	1951	8.02	8.71	9.18	26.86	26.16	25	-1.59033	1.08552e-05	0									Cre13.g589870.t1.1
DN15033_c0_g1_i2	Vocar.0027s0099.1.p	1279	1.38	1.32	1.84	4.22	4.83	4.62	-1.59025	0.000233386	0	BRCA1/BRCA2-containing complex subunit 3	K11864	3.4.19.12|3.4.19.-	03440 Homologous recombination |04621 NOD-like receptor signaling pathway	Replication and repair|Immune system	Genetic Information Processing|Organismal Systems	AT1G80210.1	Mov34/MPN/PAD-1 family protein	Cre11.g475400.t1.1
DN9186_c1_g1_i1	Cre10.g439600.t1.1	807	2.68	0.72	1.78	4.3	5.42	5.87	-1.5896	0.00911977	0							AT5G45160.1	Root hair defective 3 GTP-binding protein (RHD3)
DN32555_c0_g1_i1	CsuC169_44496	350	3.8	1.56	3.47	9.41	8.88	8.28	-1.58931	0.00155159	0	alpha 1,6-mannosyltransferase	K05528	2.4.1.232	00513 Various types of N-glycan biosynthesis	Glycan biosynthesis and metabolism	Metabolism	AT2G26680.1		Cre12.g522650.t1.1
DN15506_c0_g1_i2	CsuC169_48787	2061	5.19	3.5	3.67	12.1	12.88	12.2	-1.58885	0.000150547	0							AT4G00590.1	N-terminal nucleophile aminohydrolases (Ntn hydrolases) superfamily protein	Cre11.g480750.t1.1
DN43657_c0_g1_i1	MspRCC299_64510	1126	7.92	11.99	12.3	25.19	36.78	34.86	-1.58795	0.00502812	0	CCR4-NOT transcription complex subunit 3	K12580		03018 RNA degradation	Folding, sorting and degradation	Genetic Information Processing	AT5G18230.1	transcription regulator NOT2/NOT3/NOT5 family protein	Cre04.g227350.t1.1	NOT-complex component
DN10170_c1_g1_i1	MpuCCMP1545_152475	1474	3.35	3.2	3.65	7.07	11.45	12.13	-1.58732	0.0128028	0							AT1G60890.2	Phosphatidylinositol-4-phosphate 5-kinase family protein	Cre12.g521550.t1.1
DN43194_c0_g1_i1	CsuC169_53820	2609	83.44	77.99	75.97	243.35	236.38	233.46	-1.58697	1.74356e-06	0	4-hydroxy-3-methylbut-2-en-1-yl diphosphate reductase	K03527	1.17.1.2|1.17.7.4	00900 Terpenoid backbone biosynthesis	Metabolism of terpenoids and polyketides	Metabolism	AT4G34350.1	4-hydroxy-3-methylbut-2-enyl diphosphate reductase	Cre08.g372950.t1.2	4-hydroxy-3-methylbut-2-enyl diphosphate reductase
DN6953_c0_g1_i1	Cre10.g454250.t1.2	1835	59.18	51.41	55.68	173.23	164.08	161.97	-1.58632	1.13033e-05	0			5.2.1.8				AT1G73655.1	FKBP-like peptidyl-prolyl cis-trans isomerase family protein
DN43379_c0_g1_i1	CsuC169_52356	1690	13.78	11.58	12.77	40.35	38.29	35.84	-1.5861	6.19337e-05	0	ribonuclease H2 subunit A	K10743	3.1.26.4	03030 DNA replication	Replication and repair	Genetic Information Processing	AT2G25100.1	Polynucleotidyl transferase, ribonuclease H-like superfamily protein	Cre17.g701350.t1.1
DN6009_c1_g1_i1	MpuCCMP1545_5762	478	7.9	3.34	5.44	23.15	12.02	14.9	-1.58583	0.0360948	0							AT4G11860.1	Protein of unknown function (DUF544)	Cre06.g304850.t1.1
DN9940_c0_g2_i1	MpuCCMP1545_58097	1772	5.1	6.25	6.02	16.18	18.46	17.48	-1.58524	0.000101486	0									Cre01.g038100.t1.2
DN6944_c0_g1_i1	Vocar.0018s0202.1.p	876	6.95	6.59	5.69	23.39	16.73	17.58	-1.58521	0.00380862	0			6.3.2.19				AT4G21070.1	breast cancer susceptibility1	Cre16.g672350.t1.1
DN1436_c0_g2_i1	CsuC169_58323	1221	0.79	0.29	0.73	1.65	2.53	1.25	-1.58496	0.0421403	0		K08741					AT3G20475.1	MUTS-homologue 5	Cre17.g713650.t1.1
DN32013_c0_g1_i1	Vocar.0064s0002.1.p	925	4.54	6.99	6.23	14.71	19.86	18.7	-1.58469	0.00233426	0	FAD synthetase	K00953	2.7.7.2	00740 Riboflavin metabolism	Metabolism of cofactors and vitamins	Metabolism	AT5G03430.1	phosphoadenosine phosphosulfate (PAPS) reductase family protein	Cre13.g592500.t1.1
DN354_c1_g1_i1	MspRCC299_94613	939	3.49	2.98	2.67	8.82	10.29	8.29	-1.58391	0.000699871	0		K01534	3.6.3.5|3.6.3.3				AT4G30110.1	heavy metal atpase 2	Cre16.g682369.t1.1	Heavy metal transporting ATPase
DN3368_c0_g1_i1	Cre10.g444550.t1.2	2892	11.85	11.64	12.02	37.76	35.28	33.4	-1.58374	4.86013e-05	0		K04773					AT1G73990.1	signal peptide peptidase
DN16839_c0_g2_i1	CsuC169_46284	726	3.56	7.17	7.43	12.94	19.34	22.14	-1.58337	0.0156697	0							AT1G30400.1	multidrug resistance-associated protein 1	Cre03.g174050.t1.2	ABC transporter, multidrug resistance associated protein
DN13920_c0_g2_i1	Olu231_41292	3514	1.48	0.37	0.4	1.56	2.07	3.11	-1.58282	0.062517	0	TAG lipase / steryl ester hydrolase / phospholipase A2 / LPA acyltransferase	K14674	3.1.1.3|3.1.1.13|3.1.1.4|2.3.1.51	00100 Steroid biosynthesis |00561 Glycerolipid metabolism |00564 Glycerophospholipid metabolism |00565 Ether lipid metabolism |00590 Arachidonic acid metabolism |00591 Linoleic acid metabolism |00592 alpha-Linolenic acid metabolism	Lipid metabolism|Lipid metabolism|Lipid metabolism|Lipid metabolism|Lipid metabolism|Lipid metabolism|Lipid metabolism	Metabolism|Metabolism|Metabolism|Metabolism|Metabolism|Metabolism|Metabolism	AT5G04040.1	Patatin-like phospholipase family protein	Cre17.g699100.t1.1
DN15132_c1_g5_i1	Olu231_6293	1229	4.19	4.12	4.68	21.66	8.71	8.53	-1.58237	0.118098	0
DN2314_c0_g2_i1	MspRCC299_102003	688	14.35	12.53	10.41	35.61	36.51	39.54	-1.58225	0.000113261	0									Cre01.g002750.t2.1
DN57862_c0_g1_i1	MspRCC299_51566	1662	13.57	14.29	14.5	44.65	41.25	40.93	-1.58212	2.10985e-05	0		K17498					AT1G32130.1	Transcription elongation factor (TFIIS) family protein	Cre10.g441000.t1.2
DN4407_c0_g1_i1	Cre16.g664301.t1.1	774	0.61	1.01	1	1.59	3.22	3.03	-1.58129	0.0306242	0		K02349	2.7.7.7				AT4G32700.2	helicases;ATP-dependent helicases;nucleic acid binding;ATP binding;DNA-directed DNA polymerases;DNA binding
DN29144_c0_g1_i1	Cre06.g273700.t1.2	1484	69.17	70.74	70.48	220.28	201.09	208.08	-1.58103	1.56445e-05	0							AT5G23120.1	photosystem II stability/assembly factor, chloroplast (HCF136)
DN14094_c0_g1_i1	Vocar.0033s0041.1.p	1168	3.91	2.62	2.99	10.38	9.2	8.9	-1.58092	0.00043769	0							AT5G19930.1	Protein of unknown function DUF92, transmembrane	Cre02.g118200.t1.2
DN43049_c0_g2_i1	CsuC169_52184	3295	33.72	27.16	29.11	91.77	86.47	90.88	-1.58041	1.95086e-05	0							AT1G50480.1	10-formyltetrahydrofolate synthetase	Cre13.g566000.t1.2
DN40830_c0_g1_i1	Olu231_50814	477	2.1	1.44	0.71	6.5	3.07	3.13	-1.57929	0.079167	0			1.6.2.4				AT4G24520.1	P450 reductase 1	Cre16.g683550.t1.2
DN17189_c0_g4_i1	CsuC169_12080	840	6.65	10.46	10.61	27.04	26.57	29.22	-1.57923	0.000276863	0							AT2G22360.1	DNAJ heat shock family protein	Cre12.g507650.t1.2	Chloroplast DnaJ-like protein
DN46077_c0_g1_i1	Cre06.g249150.t1.1	837	8.68	7.54	8.5	26.6	23.87	23.39	-1.57911	0.000102512	0			2.7.12.2				AT5G40440.1	mitogen-activated protein kinase kinase 3
DN3480_c0_g1_i1	Cre04.g213652.t1.1	621	2.43	3.49	3.3	6.8	8.86	11.88	-1.57869	0.0155792	0	telomerase reverse transcriptase	K11126	2.7.7.49	05165 Human papillomavirus infection |05166 HTLV-I infection |05200 Pathways in cancer |05225 Hepatocellular carcinoma |05226 Gastric cancer	Infectious diseases|Infectious diseases|Cancers|Cancers|Cancers	Human Diseases|Human Diseases|Human Diseases|Human Diseases|Human Diseases	AT5G16850.1	telomerase reverse transcriptase
DN17961_c0_g1_i1	Vocar.0029s0075.1.p	1284	0.74	1.87	1.1	2.08	4.04	4.96	-1.57847	0.0545008	0		K15201					AT1G17680.1	tetratricopeptide repeat (TPR)-containing protein	Cre10.g464950.t1.1
DN9187_c0_g1_i1	Cre12.g522450.t1.2	5067	13.91	13.33	14.1	35.94	44.29	43.2	-1.57808	0.00048256	0	protein transport protein SEC31	K14005		04141 Protein processing in endoplasmic reticulum	Folding, sorting and degradation	Genetic Information Processing	AT3G63460.1	transducin family protein / WD-40 repeat family protein
DN36591_c0_g1_i1	MpuCCMP1545_170380	1485	43.88	47.44	50.5	154.11	129.07	140.03	-1.57731	0.00023458	0							AT5G53490.3	Tetratricopeptide repeat (TPR)-like superfamily protein	Cre09.g404000.t1.1
DN5320_c0_g1_i1	Cre12.g515250.t1.1	1291	2.28	3.65	3.08	7.05	10.44	9.39	-1.57693	0.00523683	0							AT3G28430.1
DN59347_c0_g1_i1	Cre12.g521200.t1.2	491	7.16	8.72	9.56	21.83	25.38	28.66	-1.57643	0.00130604	0	replication factor C subunit 1	K10754		03030 DNA replication |03420 Nucleotide excision repair |03430 Mismatch repair	Replication and repair|Replication and repair|Replication and repair	Genetic Information Processing|Genetic Information Processing|Genetic Information Processing	AT5G22010.1	replication factor C1
DN53338_c0_g2_i1	Vocar.0035s0067.1.p	649	9.8	13.2	13.25	28.13	39.82	40.1	-1.57565	0.0043162	0	pre-mRNA-processing factor SLU7	K12819		03040 Spliceosome	Transcription	Genetic Information Processing	AT1G65660.1	Pre-mRNA splicing Prp18-interacting factor	Cre03.g194000.t1.1
DN57743_c0_g1_i1	CsuC169_57746	926	1.28	1.42	2.31	2.56	6.18	6.19	-1.57533	0.0573418	0							AT2G30800.1	helicase in vascular tissue and tapetum	Cre03.g171650.t1.2
DN60348_c0_g1_i1	Cre06.g304650.t1.1	615	3.28	2.19	4.01	7.38	8.81	12.03	-1.57376	0.0132634	0	phosphatidylinositol 4-kinase A	K00888	2.7.1.67	00562 Inositol phosphate metabolism |04011 MAPK signaling pathway - yeast |04070 Phosphatidylinositol signaling system	Carbohydrate metabolism|Signal transduction|Signal transduction	Metabolism|Environmental Information Processing|Environmental Information Processing	AT5G09350.1	phosphatidylinositol 4-OH kinase beta2
DN29067_c0_g1_i1	Vocar.0041s0034.1.p	1321	59.69	65.68	69.35	188.78	195.57	195.03	-1.57311	3.54725e-06	0	hydroxymethylbilane synthase	K01749	2.5.1.61	00860 Porphyrin and chlorophyll metabolism	Metabolism of cofactors and vitamins	Metabolism	AT5G08280.1	hydroxymethylbilane synthase	Cre16.g663900.t1.2	Porphobilinogen deaminase
DN29364_c0_g1_i1	CsuC169_14400	1938	53.42	44.4	47.02	136.02	148.96	145.94	-1.57296	3.59851e-05	0		K00924	2.7.1.-				AT1G30270.1	CBL-interacting protein kinase 23	Cre04.g211600.t1.1
DN5552_c0_g1_i1	Olu231_12302	2435	18.07	23.85	23.55	64.35	65.16	65.26	-1.57287	2.23986e-05	0	cycloartenol synthase	K01853	5.4.99.8	00100 Steroid biosynthesis	Lipid metabolism	Metabolism	AT2G07050.1	cycloartenol synthase 1	Cre01.g011100.t2.1	Terpenoid cylase, probably a squalene cyclase
DN31792_c0_g1_i1	Cre04.g214501.t1.1	1236	7.05	9.84	7.11	15.24	31.06	25.09	-1.57269	0.0283405	0	polyribonucleotide nucleotidyltransferase	K00962	2.7.7.8	00230 Purine metabolism |00240 Pyrimidine metabolism |03018 RNA degradation	Nucleotide metabolism|Nucleotide metabolism|Folding, sorting and degradation	Metabolism|Metabolism|Genetic Information Processing	AT3G03710.1	polyribonucleotide nucleotidyltransferase, putative
DN29203_c0_g1_i1	Cre12.g537550.t1.1	1090	48.52	42.27	44.87	144.85	131.27	127.35	-1.57247	9.07469e-05	0			2.4.1.255				AT3G04240.1	Tetratricopeptide repeat (TPR)-like superfamily protein
DN5212_c0_g1_i1	CsuC169_64379	1242	2.03	1.44	2.29	5.4	5.53	6.2	-1.57238	0.000426948	0							AT4G11860.1	Protein of unknown function (DUF544)	Cre06.g304850.t1.1
DN50686_c0_g1_i1	CsuC169_64896	1396	16.96	12.3	12.27	40.98	41.85	40.64	-1.57193	6.89743e-05	0							AT4G31600.1	UDP-N-acetylglucosamine (UAA) transporter family	Cre16.g666250.t1.2
DN51581_c0_g1_i1	CsuC169_15673	461	7.11	5.53	6.23	21.96	16.65	17.49	-1.57191	0.00191484	0							AT3G06190.1	BTB-POZ and MATH domain 2	Cre03.g144284.t1.1
DN43911_c0_g1_i1	CsuC169_37718	1265	22.31	26.49	21.06	52.1	76.33	79.18	-1.57134	0.00629872	0	betaine-aldehyde dehydrogenase	K00130	1.2.1.8	00260 Glycine, serine and threonine metabolism	Amino acid metabolism	Metabolism	AT1G74920.1	aldehyde dehydrogenase 10A8	Cre13.g605650.t1.2
DN36416_c0_g3_i1	Cre10.g437150.t1.2	1028	5.58	5.37	6.21	14.65	18.94	17.4	-1.57116	0.000915535	0		K17710					AT5G02860.1	Pentatricopeptide repeat (PPR) superfamily protein
DN29961_c0_g1_i1	MpuCCMP1545_61822	828	4.06	6.48	6.55	11.05	19.28	20.45	-1.57111	0.0215931	0							AT3G02260.1	auxin transport protein (BIG)
DN64545_c0_g1_i1	Vocar.0003s0482.1.p	1206	5.29	5.13	5.76	14.58	16.19	17.3	-1.57093	0.000196506	0		K14779	3.6.4.13				AT3G09720.1	P-loop containing nucleoside triphosphate hydrolases superfamily protein	Cre05.g238900.t1.1
DN29760_c0_g1_i1	Vocar.0004s0037.1.p	1783	16.23	14.87	14.58	42.95	45.58	47.16	-1.57068	2.28007e-05	0									Cre16.g658850.t1.1
DN7787_c0_g2_i1	CsuC169_24798	1586	10.27	13.24	15.44	31.99	42.38	41.3	-1.57032	0.00212321	0	acetyl-CoA synthetase	K01895	6.2.1.1	00010 Glycolysis / Gluconeogenesis |00620 Pyruvate metabolism |00640 Propanoate metabolism |00680 Methane metabolism |00720 Carbon fixation pathways in prokaryotes	Carbohydrate metabolism|Carbohydrate metabolism|Carbohydrate metabolism|Energy metabolism|Energy metabolism	Metabolism|Metabolism|Metabolism|Metabolism|Metabolism	AT5G36880.2	acetyl-CoA synthetase	Cre01.g071662.t1.1	Acetyl-CoA synthetase/ligase
DN56961_c0_g2_i1	MspRCC299_98293	1332	49.55	40.55	42.9	139.3	126.99	128.65	-1.57021	4.96239e-05	0	D-xylose reductase	K17743	1.1.1.21|1.1.1.307	00040 Pentose and glucuronate interconversions	Carbohydrate metabolism	Metabolism	AT2G21250.1	NAD(P)-linked oxidoreductase superfamily protein	Cre09.g394658.t1.1	Low-CO2-induced aldose reductase
DN66085_c0_g1_i1	MpuCCMP1545_42779	1263	0.21	0.78	0.28	0.28	2.15	1.34	-1.56974	0.217821	0									Cre01.g040650.t2.1
DN17367_c0_g1_i1	MpuCCMP1545_147357	1228	2.2	2.91	3.04	4.69	9.33	10.15	-1.56835	0.036047	0	UDP-N-acetylglucosamine-lysosomal-enzyme	K08239	2.7.8.17	04142 Lysosome	Transport and catabolism	Cellular Processes
DN5913_c0_g1_i1	MspRCC299_85283	643	2.17	1.91	1.74	5.72	6.27	5.27	-1.56834	0.000267201	0	polo-like kinase 1	K06631	2.7.11.21	04068 FoxO signaling pathway |04110 Cell cycle |04114 Oocyte meiosis |04914 Progesterone-mediated oocyte maturation	Signal transduction|Cell growth and death|Cell growth and death|Endocrine system	Environmental Information Processing|Cellular Processes|Cellular Processes|Organismal Systems	AT5G35410.1	Protein kinase superfamily protein	Cre03.g190050.t1.1
DN4730_c0_g1_i1	Olu231_30530	2543	1.15	1.09	0.95	3.5	2.26	3.7	-1.56828	0.0100245	0		K08869					AT4G24810.2	Protein kinase superfamily protein	Cre06.g307100.t1.1	ABC1/COQ8 Ser/Thr kinase
DN43121_c1_g1_i1	Vocar.0004s0460.1.p	2481	177.23	263.31	260.51	628.28	732.07	718	-1.56785	0.000438251	0	transketolase	K00615	2.2.1.1	00030 Pentose phosphate pathway |00710 Carbon fixation in photosynthetic organisms |01051 Biosynthesis of ansamycins	Carbohydrate metabolism|Energy metabolism|Metabolism of terpenoids and polyketides	Metabolism|Metabolism|Metabolism	AT3G60750.1	Transketolase	Cre02.g080200.t1.2	Transketolase
DN9564_c0_g2_i1	Olu231_29069	1082	2.79	2.7	2.84	6.41	8.22	10.06	-1.56754	0.00664453	0			3.6.5.3				AT1G07940.2	GTP binding Elongation factor Tu family protein	Cre03.g159650.t1.2	GTP binding protein
DN19174_c0_g1_i2	Vocar.0013s0189.2.p	2322	4.38	2.36	1.96	9.65	7.97	8.16	-1.56716	0.00344058	0		K00666					AT3G16910.1	acyl-activating enzyme 7	Cre03.g211745.t1.1
DN9704_c0_g1_i1	MspRCC299_97954	3265	7.58	7.3	7.95	20.42	23.88	23.35	-1.56716	0.000165485	0		K18423					AT2G46520.1	cellular apoptosis susceptibility protein, putative / importin-alpha re-exporter, putative	Cre16.g685901.t1.1
DN86_c1_g2_i1	Olu231_25657	1779	161.88	125.88	133.54	458.16	397.39	392.56	-1.56683	0.000316593	0							AT1G53540.1	HSP20-like chaperones superfamily protein	Cre07.g318800.t1.2	Heat shock protein 22A
DN1963_c0_g1_i1	CsuC169_48909	2027	31.83	33.63	34.44	90.13	100.68	105.09	-1.56655	0.000131411	0	translocation protein SEC63	K09540		03060 Protein export |04141 Protein processing in endoplasmic reticulum	Folding, sorting and degradation|Folding, sorting and degradation	Genetic Information Processing|Genetic Information Processing	AT1G79940.1	DnaJ / Sec63 Brl domains-containing protein	Cre16.g657850.t1.2	ER-targeted preprotein translocase subunit
DN61963_c0_g1_i1	Cre03.g143887.t1.1	614	1.98	2.87	4.02	7.39	7.33	11.55	-1.56641	0.0187029	0	arginyl-tRNA synthetase	K01887	6.1.1.19	00970 Aminoacyl-tRNA biosynthesis	Translation	Genetic Information Processing	AT4G26300.1	Arginyl-tRNA synthetase, class Ic
DN39150_c0_g1_i1	MspRCC299_58155	418	3.98	3.79	4.04	9.04	12.11	13.82	-1.56611	0.00528377	0	DNA mismatch repair protein MSH3	K08736		01524 Platinum drug resistance |03430 Mismatch repair |05200 Pathways in cancer |05210 Colorectal cancer	Drug resistance|Replication and repair|Cancers|Cancers	Human Diseases|Genetic Information Processing|Human Diseases|Human Diseases	AT4G25540.1	homolog of DNA mismatch repair protein MSH3	Cre05.g235750.t1.2	DNA mismatch repair protein, MutS homolog
DN14474_c0_g1_i1	CsuC169_45744	3343	1.13	1.49	1.48	2.77	3.85	5.52	-1.56607	0.0295373	0							AT5G27600.1	long-chain acyl-CoA synthetase 7	Cre12.g507400.t1.2
DN4846_c0_g1_i1	CsuC169_25469	1747	20.38	20.87	21.8	59.04	65.7	61.93	-1.56592	3.10347e-05	0							AT3G48990.1	AMP-dependent synthetase and ligase family protein	Cre01.g030900.t1.1
DN12194_c0_g1_i1	CsuC169_11728	1179	21.01	18.67	21.46	57.17	63.91	59.89	-1.56556	4.85209e-05	0							AT3G26070.1	Plastid-lipid associated protein PAP / fibrillin family protein	Cre03.g188650.t1.2	Plastid lipid associated protein
DN9741_c0_g1_i1	Cre04.g232602.t1.1	514	30.86	41.49	52.2	117.8	125.75	124.81	-1.56439	0.000257582	0			3.5.1.52				AT4G04950.1	thioredoxin family protein
DN16845_c1_g1_i1	CsuC169_46029	425	6.37	3.41	3.94	9.09	16.29	15.19	-1.56413	0.020799	0		K11366	3.1.2.15				AT5G10790.1	ubiquitin-specific protease 22	Cre14.g608452.t1.1
DN36455_c0_g1_i1	Olu231_7884	2139	12.21	10.51	10.52	30.57	33.69	34.01	-1.56383	6.17072e-05	0	protein kinase C substrate 80K-H	K08288		04141 Protein processing in endoplasmic reticulum	Folding, sorting and degradation	Genetic Information Processing	AT5G56360.1	calmodulin-binding protein	Cre17.g725350.t1.1
DN58170_c0_g1_i1	MpuCCMP1545_38595	1224	4.28	5.85	4.65	11.27	15.63	16.79	-1.56366	0.00526022	0							AT2G38330.1	MATE efflux family protein	Cre04.g213000.t1.2
DN13742_c0_g1_i1	Cre15.g641527.t1.1	2178	4.68	3.68	3.47	12.3	11.75	10.91	-1.56326	0.000150427	0							AT5G14230.1
DN31283_c0_g1_i1	Cre10.g437150.t1.2	634	5.52	8.1	7.07	18.91	22.05	20.18	-1.56318	0.000335361	0		K17710					AT5G02860.1	Pentatricopeptide repeat (PPR) superfamily protein
DN36705_c0_g1_i1	MpuCCMP1545_45095	851	3.05	3.58	3	6.44	12.8	9.21	-1.56282	0.0275226	0			3.6.3.29				AT2G01320.3	ABC-2 type transporter family protein	Cre12.g547300.t1.1
DN58616_c0_g1_i1	Olu231_16113	1159	12.44	16.04	14.14	36.52	42.71	46.67	-1.56268	0.000894033	0		K14803	3.1.3.16				AT2G33700.1	Protein phosphatase 2C family protein	Cre12.g529150.t1.2	Protein phosphatase 2C epsilon
DN36292_c0_g1_i1	Cre06.g278239.t2.1	1065	26.76	32.61	31.18	83.52	94.94	88.83	-1.56162	9.48653e-05	0							AT1G09140.1	SERINE-ARGININE PROTEIN 30
DN8955_c0_g1_i1	Cre16.g670550.t1.1	1903	1.75	1.75	2.27	3.37	6.97	6.69	-1.56144	0.0325736	0		K15338	3.1.16.1				AT1G01880.1	5\'-3\' exonuclease family protein
DN50024_c0_g1_i1	CsuC169_6458	1040	46	41.11	35.03	105.29	132.2	123	-1.56142	0.000732898	0							AT4G29520.1		Cre03.g151700.t1.2	Predicted protein
DN36268_c0_g1_i1	Cre02.g085450.t1.2	1410	63.62	73.27	72.94	212.97	207.43	198.81	-1.56121	1.24724e-05	0	coproporphyrinogen III oxidase	K00228	1.3.3.3	00860 Porphyrin and chlorophyll metabolism	Metabolism of cofactors and vitamins	Metabolism	AT1G03475.1	Coproporphyrinogen III oxidase
DN43969_c0_g1_i1	Cre02.g090550.t1.1	2311	3.69	2.15	2.17	6.15	8.81	8.67	-1.56075	0.00656893	0			3.1.6.1
DN66382_c0_g1_i1	Vocar.0001s0720.4.p	399	6.72	6.59	4.97	17.92	19.54	16.46	-1.56055	0.000351288	0							AT4G09140.1	MUTL-homologue 1	Cre01.g036050.t1.1	DNA mismatch repair protein
DN2940_c0_g1_i1	CsuC169_25518	1740	16.14	12.21	10.55	28.95	41.22	44.57	-1.56053	0.00734905	0	prolyl 4-hydroxylase	K00472	1.14.11.2	00330 Arginine and proline metabolism	Amino acid metabolism	Metabolism	AT3G28480.1	Oxoglutarate/iron-dependent oxygenase	Cre03.g160200.t1.2
DN36295_c0_g1_i1	MpuCCMP1545_46050	1131	32.92	43.55	42.6	106.5	126.97	117.61	-1.55999	0.000345149	0	heme oxygenase 1	K00510	1.14.99.3|1.14.14.18	00860 Porphyrin and chlorophyll metabolism |04066 HIF-1 signaling pathway |04216 Ferroptosis |04978 Mineral absorption |05200 Pathways in cancer |05206 MicroRNAs in cancer |05225 Hepatocellular carcinoma |05418 Fluid shear stress and atherosclerosis	Metabolism of cofactors and vitamins|Signal transduction|Cell growth and death|Digestive system|Cancers|Cancers|Cancers|Cardiovascular diseases	Metabolism|Environmental Information Processing|Cellular Processes|Organismal Systems|Human Diseases|Human Diseases|Human Diseases|Human Diseases	AT2G26670.1	Plant haem oxygenase (decyclizing) family protein	Cre10.g423500.t1.2	Heme oxygenase
DN10544_c0_g1_i1	Olu231_3589	2790	29.55	19.75	19.88	58.65	72.49	72.77	-1.55951	0.00138356	0	cell division protein FtsZ	K03531	3.6.5.6	04112 Cell cycle - Caulobacter	Cell growth and death	Cellular Processes	AT5G55280.1	homolog of bacterial cytokinesis Z-ring protein FTSZ 1-1	Cre02.g118600.t1.2	Plastid division protein
DN43927_c0_g1_i1	MspRCC299_71611	1539	6.62	10.3	8.99	21.04	29.13	26.19	-1.55931	0.00293495	0		K17710					AT1G74850.1	plastid transcriptionally active 2	Cre10.g437150.t1.2	Cyclin-related pentatrichopeptide repeat protein
DN14659_c0_g1_i1	CsuC169_65858	1969	28.13	31.55	31.24	95.74	83.85	88.35	-1.55924	8.41693e-05	0							AT5G35170.1	adenylate kinase family protein
DN36198_c0_g1_i1	MspRCC299_78705	1580	58.16	63.14	61.56	183.44	179.8	175.39	-1.55856	1.73465e-06	0							AT2G01770.1	vacuolar iron transporter 1	Cre02.g099500.t2.1
DN57978_c0_g1_i1	CsuC169_28888	1521	20.5	21.84	21.17	65.89	57.34	63.81	-1.55829	9.33506e-05	0	aminomethyltransferase	K00605	2.1.2.10	00260 Glycine, serine and threonine metabolism |00630 Glyoxylate and dicarboxylate metabolism |00670 One carbon pool by folate	Amino acid metabolism|Carbohydrate metabolism|Metabolism of cofactors and vitamins	Metabolism|Metabolism|Metabolism	AT1G11860.1	Glycine cleavage T-protein family	Cre03.g193750.t1.1	Glycine cleavage system, T protein
DN158_c0_g1_i1	CsuC169_12194	1691	2.19	3.57	2.94	7.02	9.39	9.2	-1.55762	0.00278514	0							AT4G19380.1	Long-chain fatty alcohol dehydrogenase family protein
DN22826_c1_g1_i2	Olu231_193	1095	1.85	1.33	1.77	5.24	4.45	4.88	-1.5575	0.000330741	0	ATP-dependent RNA helicase DHX36	K14442	3.6.4.13	03018 RNA degradation	Folding, sorting and degradation	Genetic Information Processing	AT1G58060.1	RNA helicase family protein	Cre03.g171650.t1.2
DN57615_c0_g1_i1	MpuCCMP1545_205813	2122	6.57	8.17	8.99	18.45	26.49	24.88	-1.55693	0.00386154	0	long-chain-fatty-acid--CoA ligase ACSBG	K15013	6.2.1.3	00061 Fatty acid biosynthesis |00071 Fatty acid degradation |03320 PPAR signaling pathway |04920 Adipocytokine signaling pathway	Lipid metabolism|Lipid metabolism|Endocrine system|Endocrine system	Metabolism|Metabolism|Organismal Systems|Organismal Systems	AT4G23850.1	AMP-dependent synthetase and ligase family protein	Cre12.g507400.t1.2
DN21051_c3_g2_i1	MspRCC299_113675	1829	6.75	9.5	9.48	22.71	26.22	26.73	-1.55608	0.000436252	0	ATP-dependent Lon protease	K01338	3.4.21.53	04112 Cell cycle - Caulobacter	Cell growth and death	Cellular Processes	AT5G47040.1	lon protease 2	Cre06.g281350.t1.2	Mitochondrial LON protease
DN60330_c0_g1_i1	Cre10.g455700.t1.2	309	8.1	9.28	13.54	19.78	38.3	32.73	-1.55431	0.0252505	0			2.7.7.19				AT2G45620.1	Nucleotidyltransferase family protein
DN56856_c0_g2_i1	CsuC169_65794	2333	11.13	15.92	15.49	30.88	46.76	47.29	-1.55423	0.008005	0	116 kDa U5 small nuclear ribonucleoprotein component	K12852		03040 Spliceosome	Transcription	Genetic Information Processing	AT1G06220.1	Ribosomal protein S5/Elongation factor G/III/V family protein	Cre17.g737250.t1.2	Elongation factor EF-Tu-like protein
DN52382_c0_g1_i1	MspRCC299_112686	850	6.99	10.54	9.57	24.58	28.4	26.56	-1.55339	0.000334291	0	selenide, water dikinase	K01008	2.7.9.3	00450 Selenocompound metabolism	Metabolism of other amino acids	Metabolism			Cre14.g633900.t1.1
DN36403_c0_g1_i1	Cre12.g511400.t1.1	1073	2.49	3.23	3.46	5.14	11.9	9.9	-1.55318	0.0431671	0		K17710					AT5G02860.1	Pentatricopeptide repeat (PPR) superfamily protein
DN36181_c0_g1_i1	CsuC169_38415	1813	54.53	46.13	45.39	135.05	146.38	147.02	-1.55266	4.21876e-05	0		K09595	3.4.23.-				AT2G03120.1	signal peptide peptidase	Cre07.g332550.t1.2	Signal peptide peptidase, eukaryotic-type
DN36769_c0_g1_i1	Olu231_33876	1412	19.54	13.2	16.01	47.69	49.91	45.36	-1.55214	0.00015446	0		K03650					AT1G78010.1	tRNA modification GTPase, putative	Cre16.g681238.t1.1
DN29156_c0_g2_i1	CsuC169_23770	876	26.76	30.7	32.19	75.85	90.88	96.12	-1.55186	0.000780952	0							AT5G09550.1	GDP dissociation inhibitor family protein / Rab GTPase activator family protein	Cre09.g388467.t1.1	Rab GDP dissociation inhibitor protein
DN17723_c0_g1_i1	Olu231_88710	2313	35.28	35.99	38.63	108.48	107.76	105.97	-1.55181	6.07603e-07	0			2.5.1.31				AT5G58770.1	Undecaprenyl pyrophosphate synthetase family protein	Cre17.g738250.t1.1
DN57374_c0_g1_i1	CsuC169_43786	1104	14.6	14.65	16.18	44.42	45.17	43.59	-1.55166	1.8588e-06	0							AT4G39460.1	S-adenosylmethionine carrier 1	Cre06.g286250.t1.2	Mitochondrial substrate carrier protein
DN43439_c0_g1_i1	MspRCC299_54984	2132	8.39	12.22	10.71	27.58	32.29	31.94	-1.55157	0.000428697	0	trehalose 6-phosphate synthase/phosphatase	K16055	2.4.1.15|3.1.3.12	00500 Starch and sucrose metabolism	Carbohydrate metabolism	Metabolism	AT1G78580.1	trehalose-6-phosphate synthase	Cre16.g686200.t1.1	Trehalose-6-phosphate synthase/phosphatase
DN50343_c0_g1_i1	Vocar.0001s1470.1.p	780	96.48	107.59	110.85	321.41	303.46	298.21	-1.55147	1.63689e-05	0							AT1G12250.1	Pentapeptide repeat-containing protein	Cre17.g721700.t1.2	Thylakoid lumenal protein
DN10913_c0_g2_i1	CsuC169_28885	3109	39	51.29	50	125.39	143.46	142.2	-1.5509	0.000209789	0	V-type H+-transporting ATPase subunit a	K02154	3.6.3.14	00190 Oxidative phosphorylation |04142 Lysosome |04145 Phagosome |04721 Synaptic vesicle cycle |04966 Collecting duct acid secretion |05110 Vibrio cholerae infection |05120 Epithelial cell signaling in Helicobacter pylori infection |05152 Tuberculosis |05165 Human papillomavirus infection |05323 Rheumatoid arthritis	Energy metabolism|Transport and catabolism|Transport and catabolism|Nervous system|Excretory system|Infectious diseases|Infectious diseases|Infectious diseases|Infectious diseases|Immune diseases	Metabolism|Cellular Processes|Cellular Processes|Organismal Systems|Organismal Systems|Human Diseases|Human Diseases|Human Diseases|Human Diseases|Human Diseases	AT4G39080.1	vacuolar proton ATPase A3	Cre09.g402500.t1.2	Vacuolar ATP synthase subunit A
DN43793_c0_g1_i1	MspRCC299_69010	1422	6.8	7.54	6.93	18.87	21.78	21.67	-1.55088	0.000152082	0							AT2G45540.2	WD-40 repeat family protein / beige-related	Cre06.g274950.t1.1
DN50181_c0_g1_i1	MspRCC299_64198	1190	88.54	106.34	99.13	303.81	278.81	278.74	-1.55075	4.27825e-05	0		K03969					AT1G65260.1	plastid transcriptionally active 4	Cre13.g583550.t1.2	Vesicle inducing protein in plastids 1
DN45383_c0_g1_i1	Vocar.0004s0357.1.p	878	3.78	4.74	5.03	11.03	13.39	15.26	-1.55012	0.00244254	0	regulator of nonsense transcripts 2	K14327		03013 RNA transport |03015 mRNA surveillance pathway	Translation|Translation	Genetic Information Processing|Genetic Information Processing	AT2G39260.1	binding;RNA binding	Cre17.g729250.t1.1	UPF2 regulator of nonsense transcripts, NMD protein
DN16448_c0_g1_i1	Vocar.0001s1355.1.p	1932	11.48	12.13	11.21	32.08	35.17	34.69	-1.54973	2.34542e-05	0							AT5G18420.1		Cre17.g726800.t1.2
DN30199_c0_g1_i1	Cre05.g245158.t1.1	1708	7.72	9.69	10.47	25.41	28.61	27.6	-1.54969	0.000137594	0			3.6.3.16				AT3G10350.1	P-loop containing nucleoside triphosphate hydrolases superfamily protein
DN16397_c0_g2_i1	Vocar.0024s0204.1.p	1229	2.41	2.98	2.96	5.26	9.18	10	-1.5494	0.0220149	0							AT2G32040.1	Major facilitator superfamily protein	Cre01.g007737.t1.1
DN13380_c1_g1_i1	MspRCC299_65275	883	0.83	1.5	1.91	2.5	4.54	5.37	-1.54937	0.0400922	0		K14950	3.6.3.2				AT5G23630.1	phosphate deficiency response 2	Cre17.g744447.t1.1
DN14455_c0_g2_i1	Vocar.0012s0216.1.p	649	4.29	7.07	6.86	13.3	21.07	18.95	-1.54915	0.00925358	0		K09919					AT2G23390.1		Cre09.g399626.t1.1
DN43526_c0_g1_i1	CsuC169_28145	1163	14.73	15.82	15.93	45.37	44.22	46.41	-1.54892	2.25248e-06	0							AT5G04440.1	Protein of unknown function (DUF1997)	Cre06.g264550.t1.2	Predicted protein
DN2262_c0_g1_i1	CsuC169_37952	2217	1.85	3.46	2.76	6.5	8.12	8.99	-1.54876	0.00392261	0							AT2G31260.1	autophagy 9 (APG9)	Cre09.g391500.t1.1
DN20224_c0_g1_i1	CsuC169_58179	10014	4.55	4.07	3.95	9.97	13.27	13.53	-1.54854	0.00224956	0	fatty acid synthase, animal type	K00665	2.3.1.85	00061 Fatty acid biosynthesis |04152 AMPK signaling pathway |04910 Insulin signaling pathway	Lipid metabolism|Signal transduction|Endocrine system	Metabolism|Environmental Information Processing|Organismal Systems	AT4G21580.1	oxidoreductase, zinc-binding dehydrogenase family protein	Cre10.g449750.t1.1
DN64178_c0_g2_i1	Vocar.0039s0035.2.p	738	7.8	15.61	14.03	28.06	42.74	38.72	-1.54854	0.00853433	0			1.2.1.10				AT3G48170.1	aldehyde dehydrogenase 10A9	Cre17.g746997.t1.1	Dual function alcohol/acetaldehyde dehydrogenase
DN57242_c0_g1_i1	CsuC169_28499	1014	12.93	23.36	22.37	50.77	63.21	57.61	-1.54852	0.00154129	0		K06874					AT5G22480.1	ZPR1 zinc-finger domain protein
DN918_c0_g3_i1	Vocar.0018s0127.1.p	753	1.14	2.6	3.74	5.57	7.95	8.36	-1.5485	0.0139897	0	5'-3' exoribonuclease 2	K12619	3.1.13.-	03008 Ribosome biogenesis in eukaryotes |03018 RNA degradation	Translation|Folding, sorting and degradation	Genetic Information Processing|Genetic Information Processing	AT1G75660.1	5\'-3\' exoribonuclease 3	Cre16.g679900.t1.2	5\' to 3\' exoribonuclease
DN38491_c0_g1_i1	MspRCC299_95622	535	6.14	6.51	5.45	13.44	21.08	18.42	-1.54837	0.00680364	0	DnaJ homolog subfamily B member 11	K09517		04141 Protein processing in endoplasmic reticulum	Folding, sorting and degradation	Genetic Information Processing	AT3G62600.1	DNAJ heat shock family protein	Cre07.g320150.t1.2	DnaJ-like protein, ER-targeted
DN9102_c0_g2_i1	CsuC169_64552	2134	12.16	9.67	9.48	28.13	31.52	31.91	-1.54809	0.000170077	0									Cre07.g356600.t1.2
DN10578_c0_g1_i1	Cre10.g429050.t1.1	1307	2.05	2.65	2.56	4.7	7.89	8.64	-1.54806	0.0189419	0	DNA excision repair protein ERCC-5	K10846	3.1.16.1	03420 Nucleotide excision repair	Replication and repair	Genetic Information Processing	AT3G28030.1	5\'-3\' exonuclease family protein
DN58620_c0_g1_i1	Cre14.g629300.t1.1	1020	2.37	3.7	3.76	7.04	11.29	10.41	-1.5478	0.0100823	0		K11855	3.4.19.12				AT5G57990.1	ubiquitin-specific protease 23
DN57196_c0_g1_i1	MspRCC299_57877	699	3.34	5	6.38	14.88	13.66	14.49	-1.54757	0.000575783	0		K03978					AT5G58370.2	P-loop containing nucleoside triphosphate hydrolases superfamily protein	Cre12.g519700.t1.1
DN29473_c0_g1_i1	CsuC169_18025	1204	13.51	17.07	14.95	45.8	43.31	43.93	-1.54697	2.17147e-05	0							AT1G08540.1	RNApolymerase sigma subunit 2	Cre03.g194950.t1.1	Chloroplast RNA polymerase sigma factor, c
DN14897_c0_g1_i1	Cre03.g169300.t2.1	1324	5.74	7.36	6.31	15.54	19.77	21.4	-1.5468	0.00235031	0	ATP-binding cassette, subfamily G (WHITE), member 2	K05681	3.6.3.46	01523 Antifolate resistance |02010 ABC transporters |04976 Bile secretion	Drug resistance|Membrane transport|Digestive system	Human Diseases|Environmental Information Processing|Organismal Systems	AT2G01320.3	ABC-2 type transporter family protein
DN57618_c0_g1_i1	MpuCCMP1545_31832	1255	15.52	23.25	20.68	54.79	58.53	60.36	-1.54668	0.000169828	0	transitional endoplasmic reticulum ATPase	K13525	3.6.4.6	04141 Protein processing in endoplasmic reticulum |05134 Legionellosis	Folding, sorting and degradation|Infectious diseases	Genetic Information Processing|Human Diseases	AT5G03340.1	ATPase, AAA-type, CDC48 protein	Cre06.g269950.t1.2	Protein involved in ubiquitin-dependent degradation of ER-bound substrates
DN36589_c0_g1_i1	Cre06.g309100.t1.2	1722	50.81	54.25	55.46	150.95	161.35	156.64	-1.54665	6.43088e-06	0	chaperonin GroEL	K04077		03018 RNA degradation |04212 Longevity regulating pathway - worm |04940 Type I diabetes mellitus |05134 Legionellosis |05152 Tuberculosis	Folding, sorting and degradation|Aging|Endocrine and metabolic diseases|Infectious diseases|Infectious diseases	Genetic Information Processing|Organismal Systems|Human Diseases|Human Diseases|Human Diseases	AT3G23990.1	heat shock protein 60
DN64789_c1_g1_i1	CsuC169_11187	1523	9.2	12.82	11.54	32.9	33.64	31.49	-1.54648	6.36714e-05	0									Cre09.g388763.t1.1
DN44070_c0_g1_i1	Vocar.0020s0092.1.p	1112	5.57	5.14	5.92	16.16	15.44	16.95	-1.54568	2.68139e-05	0		K14963					AT3G49660.1	Transducin/WD40 repeat-like superfamily protein	Cre08.g367650.t1.2	Transcriptional repression protein
DN10348_c0_g1_i1	MspRCC299_65751	1323	5.6	7.64	7.19	20.22	21.5	17.92	-1.54559	0.000425403	0		K13100					AT1G80930.1	MIF4G domain-containing protein / MA3 domain-containing protein	Cre06.g259800.t1.2	Cwc22 pre-mRNA splicing factor
DN6006_c0_g1_i1	Vocar.0003s0215.1.p	923	3.17	3.15	3.53	8.46	10.51	9.78	-1.54537	0.000503795	0		K14850	2.1.1.287				AT5G40530.1	S-adenosyl-L-methionine-dependent methyltransferases superfamily protein	Cre07.g323450.t1.2
DN51509_c0_g1_i1	Olu231_28552	1032	8.33	8.01	8.75	24.13	25.08	24.02	-1.54532	2.28248e-06	0		K06980					AT4G12130.1	Glycine cleavage T-protein family	Cre10.g459000.t1.1	Iron-sulfur cluster assembly factor, mitochondrial precursor??
DN12257_c0_g1_i2	CsuC169_57307	1075	8.48	7.64	6.85	28.13	19.1	19.81	-1.54527	0.00748027	0							AT2G43080.1	P4H isoform 1	Cre02.g100050.t1.2
DN42988_c1_g1_i1	CsuC169_37936	1155	14.47	9.07	9.54	36.97	28.79	30.72	-1.54427	0.00217518	0							AT3G20810.2	2-oxoglutarate (2OG) and Fe(II)-dependent oxygenase superfamily protein	Cre11.g467768.t1.1
DN12949_c0_g2_i2	MspRCC299_62552	1203	2.18	8.29	6.7	11.74	18.52	19.8	-1.54377	0.0240615	0	alpha-mannosidase	K01191	3.2.1.24	00511 Other glycan degradation	Glycan biosynthesis and metabolism	Metabolism	AT3G26720.1	Glycosyl hydrolase family 38 protein
DN16182_c1_g1_i1	Olu231_28688	2127	17.01	19.01	18.17	52.15	52.84	52.97	-1.54346	6.72202e-07	0	DNA mismatch repair protein MSH2	K08735		01524 Platinum drug resistance |03430 Mismatch repair |05200 Pathways in cancer |05210 Colorectal cancer	Drug resistance|Replication and repair|Cancers|Cancers	Human Diseases|Genetic Information Processing|Human Diseases|Human Diseases	AT3G18524.1	MUTS homolog 2	Cre01.g003463.t1.1
DN17981_c2_g1_i1	MspRCC299_95648	517	9.15	10.02	11.42	32.12	25.48	31.56	-1.54334	0.000932723	0	protein transport protein SEC13	K14004		03013 RNA transport |04141 Protein processing in endoplasmic reticulum |04150 mTOR signaling pathway	Translation|Folding, sorting and degradation|Signal transduction	Genetic Information Processing|Genetic Information Processing|Environmental Information Processing	AT3G01340.2	Transducin/WD40 repeat-like superfamily protein	Cre17.g715750.t1.2	COP-II coat subunit
DN29706_c1_g1_i1	MpuCCMP1545_214289	668	26.84	32.84	26.73	53.03	99.42	99.31	-1.54278	0.0240463	0		K18749					AT1G26110.1	decapping 5	Cre08.g378000.t1.2
DN37067_c1_g1_i1	MspRCC299_60337	521	5.55	7.39	8.16	16.09	22.29	23.09	-1.54264	0.00455933	0							AT1G15730.1	Cobalamin biosynthesis CobW-like protein	Cre05.g234652.t1.1
DN38092_c0_g1_i1	Vocar.0083s0004.1.p	604	9.77	14.5	10.52	27.19	36.94	37.11	-1.54103	0.003512	0									Cre02.g105700.t1.1
DN10126_c0_g2_i1	Olu231_45141	2341	15.11	19.41	20.39	52.53	54.32	52.9	-1.54068	3.39211e-05	0	glycerol kinase	K00864	2.7.1.30	00561 Glycerolipid metabolism |03320 PPAR signaling pathway |04626 Plant-pathogen interaction	Lipid metabolism|Endocrine system|Environmental adaptation	Metabolism|Organismal Systems|Organismal Systems	AT1G80460.1	Actin-like ATPase superfamily protein	Cre04.g224150.t1.2
DN64364_c0_g1_i1	CsuC169_35952	1290	16.99	11.3	13.82	47.87	36.78	37.86	-1.54066	0.00233876	0	4-diphosphocytidyl-2-C-methyl-D-erythritol kinase	K00919	2.7.1.148	00900 Terpenoid backbone biosynthesis	Metabolism of terpenoids and polyketides	Metabolism	AT2G26930.1	4-(cytidine 5\'-phospho)-2-C-methyl-D-erithritol kinase	Cre02.g145050.t1.2	4-diphosphocytidyl-2-C-methyl-D-erythritol kinase, chloroplast precursor
DN9802_c0_g1_i1	MspRCC299_93665	1847	79.84	68.27	65.5	201.99	205.42	214	-1.54057	1.78378e-05	0	proliferating cell nuclear antigen	K04802		03030 DNA replication |03410 Base excision repair |03420 Nucleotide excision repair |03430 Mismatch repair |04110 Cell cycle |04530 Tight junction |05161 Hepatitis B |05166 HTLV-I infection	Replication and repair|Replication and repair|Replication and repair|Replication and repair|Cell growth and death|Cellular community - eukaryotes|Infectious diseases|Infectious diseases	Genetic Information Processing|Genetic Information Processing|Genetic Information Processing|Genetic Information Processing|Cellular Processes|Cellular Processes|Human Diseases|Human Diseases	AT1G07370.1	proliferating cellular nuclear antigen 1	Cre12.g515850.t1.2	Proliferating cell nuclear antigen homolog
DN29192_c0_g1_i1	Vocar.0031s0137.1.p	1701	16.25	15.71	15.4	41.95	47.39	48.43	-1.54052	0.000118604	0	ubiquitin-activating enzyme E1 C	K10686	6.2.1.45	04120 Ubiquitin mediated proteolysis	Folding, sorting and degradation	Genetic Information Processing	AT5G19180.1	E1 C-terminal related 1	Cre12.g491500.t1.2	Ubiquitin-activating enzyme E1
DN1016_c3_g1_i1	Cre06.g309500.t1.1	549	5.74	3.73	5.26	17.17	11.24	14.42	-1.53986	0.00672602	0
DN17327_c0_g3_i1	CsuC169_38292	4143	2.68	3.22	3.25	6.21	10.25	10.14	-1.53958	0.0122939	0		K01530	3.6.3.1				AT1G59820.1	aminophospholipid ATPase 3	Cre12.g536000.t1.2	ATPase, aminophospholipid transporter
DN44416_c0_g1_i1	Olu231_193	2782	2.21	2.36	2.4	4.61	8.5	7.15	-1.5394	0.0178433	0	ATP-dependent RNA helicase DHX36	K14442	3.6.4.13	03018 RNA degradation	Folding, sorting and degradation	Genetic Information Processing	AT1G58060.1	RNA helicase family protein	Cre03.g171650.t1.2
DN18142_c0_g2_i1	Cre13.g580750.t1.1	1929	35.09	29.03	30.67	101.29	90.69	83.52	-1.53925	0.000386383	0		K16274	6.3.2.19				AT5G20910.1	RING/U-box superfamily protein
DN50146_c0_g1_i1	CsuC169_24291	1441	10.08	15.16	16.14	27.38	45.79	47.09	-1.53915	0.0166443	0	ATP-dependent RNA helicase DDX6/DHH1	K12614	3.6.4.13	03018 RNA degradation	Folding, sorting and degradation	Genetic Information Processing	AT4G00660.1	RNAhelicase-like 8	Cre04.g223850.t1.2	Cytoplasmic DExD/H-box RNA helicase
DN1789_c0_g2_i1	MpuCCMP1545_205942	1520	15.48	13.71	14.24	36.89	44.56	44.72	-1.53861	0.000471891	0	26S proteasome regulatory subunit N6	K03036		03050 Proteasome |05169 Epstein-Barr virus infection	Folding, sorting and degradation|Infectious diseases	Genetic Information Processing|Human Diseases	AT1G29150.1	non-ATPase subunit 9	Cre02.g097650.t1.2	26S proteasome regulatory subunit
DN36335_c0_g1_i1	CsuC169_53671	904	17.35	16.66	19.84	48.9	54.47	53.07	-1.53859	5.98056e-05	0							AT5G53350.1	CLP protease regulatory subunit X	Cre02.g147850.t1.2	ATP-dependent subunit of mitochondrial HslUV protease
DN11348_c0_g3_i1	Vocar.0016s0140.1.p	1863	2.15	1.97	3.05	5.33	7.95	7.54	-1.53793	0.00663817	0		K05542	1.3.1.88				AT5G67220.1	FMN-linked oxidoreductases superfamily protein	Cre12.g486900.t1.2
DN9065_c0_g2_i1	MspRCC299_79281	535	0.99	0.81	2.02	2.57	4.22	4.3	-1.53761	0.0233093	0	phosphoinositide-3-kinase, regulatory subunit 4	K08333	2.7.11.1	04136 Autophagy - other eukaryotes |04138 Autophagy - yeast |04140 Autophagy - animal |04371 Apelin signaling pathway	Transport and catabolism|Transport and catabolism|Transport and catabolism|Signal transduction	Cellular Processes|Cellular Processes|Cellular Processes|Environmental Information Processing	AT4G29380.1	protein kinase family protein / WD-40 repeat family protein	Cre06.g290500.t1.1
DN17601_c0_g1_i2	Olu231_3943	613	1.86	1.01	1.86	2.97	5.74	5.01	-1.53637	0.0267581	0	nonsense-mediated mRNA decay protein 3	K07562		03008 Ribosome biogenesis in eukaryotes |03013 RNA transport	Translation|Translation	Genetic Information Processing|Genetic Information Processing	AT2G03820.1	nonsense-mediated mRNA decay NMD3 family protein	Cre15.g640250.t2.1
DN7328_c0_g2_i1	CsuC169_47507	431	2.98	0.83	1.1	6.47	4.4	3.37	-1.53615	0.0518931	0							AT1G16800.1	P-loop containing nucleoside triphosphate hydrolases superfamily protein	Cre07.g342450.t1.1
DN36737_c0_g2_i1	MspRCC299_62552	1384	18.12	27.31	27.56	58.83	74.93	77.92	-1.53611	0.00230379	0	alpha-mannosidase	K01191	3.2.1.24	00511 Other glycan degradation	Glycan biosynthesis and metabolism	Metabolism	AT3G26720.1	Glycosyl hydrolase family 38 protein
DN9459_c0_g1_i1	MpuCCMP1545_57637	1407	2.07	2.81	2.61	4.33	8.12	9.27	-1.53599	0.034712	0		K11789					AT4G31160.1	DDB1-CUL4 associated factor 1	Cre17.g725450.t1.1
DN44806_c0_g1_i1	CsuC169_19937	788	8.51	13.77	13.79	33.3	38.18	33.09	-1.5356	0.000702232	0	inorganic pyrophosphatase	K01507	3.6.1.1	00190 Oxidative phosphorylation	Energy metabolism	Metabolism	AT2G46860.1	pyrophosphorylase 3	Cre09.g387875.t1.1	Soluble inorganic pyrophosphatase
DN57102_c0_g1_i1	MspRCC299_113326	1330	77.73	78.3	75.89	238.99	215.06	218.23	-1.53543	4.10367e-05	0			2.5.1.18				AT1G49860.1	glutathione S-transferase (class phi) 14	Cre12.g508850.t1.1
DN50028_c0_g1_i1	MpuCCMP1545_160195	493	337.74	300.23	309.44	975.59	895.16	875.17	-1.53523	5.20634e-05	0							AT2G05620.1	proton gradient regulation 5	Cre05.g242400.t1.2
DN11194_c0_g1_i1	MspRCC299_57143	1749	1.4	0.63	0.33	2.97	2.26	1.61	-1.53521	0.0418552	0	inositol polyphosphate 5-phosphatase INPP5B/F	K01099	3.1.3.36	00562 Inositol phosphate metabolism |04070 Phosphatidylinositol signaling system	Carbohydrate metabolism|Signal transduction	Metabolism|Environmental Information Processing	AT5G65090.1	DNAse I-like superfamily protein	Cre11.g467546.t1.1
DN236_c0_g2_i1	CsuC169_64083	2969	204.52	155.35	157.99	463.6	516.36	520.34	-1.53462	0.000174758	0	heat shock 70kDa protein 5	K09490		03060 Protein export |04141 Protein processing in endoplasmic reticulum |04918 Thyroid hormone synthesis |05020 Prion diseases	Folding, sorting and degradation|Folding, sorting and degradation|Endocrine system|Neurodegenerative diseases	Genetic Information Processing|Genetic Information Processing|Organismal Systems|Human Diseases	AT5G42020.1	Heat shock protein 70 (Hsp 70) family protein	Cre02.g080700.t1.2	Endoplasmic reticulum associated Hsp70 protein
DN10383_c0_g2_i1	Vocar.0019s0246.1.p	1850	4.99	2.21	2.22	11.06	8.72	7.51	-1.53457	0.0128968	0			2.7.7.73				AT5G37530.1	NAD(P)-binding Rossmann-fold superfamily protein	Cre03.g159400.t1.2
[truncated: 11,171 more rows]

## Sheet: Sup_TableS2
Supplemental Table S2. Lipidomic profiles of PJ12 cells under ND and NR condition.
(A) Lipid classes
[truncated: 99 more rows]

## Sheet: Sup_TableS3
Supplemental Table S3. Level of sum (A) and individual enzyme isoforms (B) involved in Calvin cycle under ND and NR conditions (see Figure 5B)
[truncated: 70 more rows]

[truncated: 11 more sheets: Sup_TableS4, Sup_TableS5, Sup_TableS6, Sup_TableS7, Sup_TableS8, Sup_TableS9, Sup_TableS10, Sup_TableS11, Sup_TableS12, Sup_TableS13, Sup_TableS14]
